# Supplementary material for: Characterization of Interplay Between Autophagy and Ferroptosis and Their Synergistical Roles on Manipulating Immunological Tumor Microenvironment in Squamous Cell Carcinomas
Source: Front Immunol. 2022 Feb 4;12:739039. doi: 10.3389/fimmu.2021.739039 (PMC8854375; doi:10.3389/fimmu.2021.739039)
Supplement: Supplementary Table 1 — Summary of autophagy- and ferroptosis-related genes. [file Table_1.xlsx]

## Sheet: Sheet1
Ferrotosis-related genes	Autophagy-related genes
ACSL4	AMBRA1
AKR1C1	APOL1
AKR1C2	ARNT
AKR1C3	ARSA
ALOX15	ARSB
ALOX5	ATF4
ALOX12	ATF6
ATP5MC3	ATG10
CARS	ATG12
CBS	ATG16L1
CD44	ATG16L2
CHAC1	ATG2A
CISD1	ATG2B
CS	ATG3
DPP4	ATG4A
FANCD2	ATG4B
GCLC	ATG4C
GCLM	ATG4D
GLS2	ATG5
GPX4	ATG7
GSS	ATG9A
HMGCR	ATG9B
HSPB1	ATIC
CRYAB	BAG1
LPCAT3	BAG3
MT1G	BAK1
NCOA4	BAX
PTGS2	BCL2
RPL8	BCL2L1
SAT1	BECN1
SLC7A11	BID
FDFT1	BIRC5
TFRC	BIRC6
TP53	BNIP1
EMC2	BNIP3
AIFM2	BNIP3L
PHKG2	C12orf44
HSBP1	C17orf88
ACO1	CALCOCO2
FTH1	CAMKK2
STEAP3	CANX
NFS1	CAPN1
ACSL3	CAPN10
ACACA	CAPN2
PEBP1	CAPNS1
ZEB1	CASP1
SQLE	CASP3
FADS2	CASP4
NFE2L2	CASP8
KEAP1	CCL2
NQO1	CCR2
NOX1	CD46
ABCC1	CDKN1A
SLC1A5	CDKN1B
GOT1	CDKN2A
G6PD	CFLAR
PGD	CHMP2B
IREB2	CHMP4B
HMOX1	CLN3
ACSF2	CTSB
	CTSD
	CTSL1
	CX3CL1
	CXCR4
	DAPK1
	DAPK2
	DDIT3
	DIRAS3
	DLC1
	DNAJB1
	DNAJB9
	DRAM1
	EDEM1
	EEF2
	EEF2K
	EGFR
	EIF2AK2
	EIF2AK3
	EIF2S1
	EIF4EBP1
	EIF4G1
	ERBB2
	ERN1
	ERO1L
	FADD
	FAM48A
	FAS
	FKBP1A
	FKBP1B
	FOS
	FOXO1
	FOXO3
	GAA
	GABARAP
	GABARAPL1
	GABARAPL2
	GAPDH
	GNAI3
	GNB2L1
	GOPC
	GRID1
	GRID2
	HDAC1
	HDAC6
	HGS
	HIF1A
	HSP90AB1
	HSPA5
	HSPA8
	HSPB8
	IFNG
	IKBKB
	IKBKE
	IL24
	IRGM
	ITGA3
	ITGA6
	ITGB1
	ITGB4
	ITPR1
	KIAA0226
	KIAA0652
	KIAA0831
	KIF5B
	KLHL24
	LAMP1
	LAMP2
	MAP1LC3A
	MAP1LC3B
	MAP1LC3C
	MAP2K7
	MAPK1
	MAPK3
	MAPK8
	MAPK8IP1
	MAPK9
	MBTPS2
	MLST8
	MTMR14
	MTOR
	MYC
	NAF1
	NAMPT
	NBR1
	NCKAP1
	NFE2L2
	NFKB1
	NKX2-3
	NLRC4
	NPC1
	NRG1
	NRG2
	NRG3
	P4HB
	PARK2
	PARP1
	PEA15
	PELP1
	PEX14
	PEX3
	PIK3C3
	PIK3R4
	PINK1
	PPP1R15A
	PRKAB1
	PRKAR1A
	PRKCD
	PRKCQ
	PTEN
	PTK6
	RAB11A
	RAB1A
	RAB24
	RAB33B
	RAB5A
	RAB7A
	RAC1
	RAF1
	RB1
	RB1CC1
	RELA
	RGS19
	RHEB
	RPS6KB1
	RPTOR
	SAR1A
	SERPINA1
	SESN2
	SH3GLB1
	SIRT1
	SIRT2
	SPHK1
	SPNS1
	SQSTM1
	ST13
	STK11
	TBK1
	TM9SF1
	TMEM49
	TMEM74
	TNFSF10
	TP53
	TP53INP2
	TP63
	TP73
	TSC1
	TSC2
	TUSC1
	ULK1
	ULK2
	ULK3
	USP10
	UVRAG
	VAMP3
	VAMP7
	VEGFA
	WDFY3
	WDR45
	WDR45L
	WIPI1
	WIPI2
	ZFYVE1
