# Supplementary material for: Characterization of Interplay Between Autophagy and Ferroptosis and Their Synergistical Roles on Manipulating Immunological Tumor Microenvironment in Squamous Cell Carcinomas
Source: Front Immunol. 2022 Feb 4;12:739039. doi: 10.3389/fimmu.2021.739039 (PMC8854375; doi:10.3389/fimmu.2021.739039)
Supplement: Supplementary Table 2 — The list of HLA genes, immune checkpoints and immunomodulators. [file Table_2.xlsx]

## Sheet: Sheet1
HLA family	Immune checkpoints	Immunomodulators
HLA-DMB	CD274	CCL1
HLA-DRB6	PDCD1LG2	CCL11
HLA-DQA1	PDCD1	CCL13
HLA-F	LAG3	CCL14
HLA-DMA	TIGIT	CCL15
HLA-DPB2	IDO1	CCL16
HLA-DQA2	CTLA4	CCL17
HLA-DOA	HAVCR2	CCL18
HLA-L		CCL19
HLA-DQB1		CCL2
HLA-B		CCL20
HLA-J		CCL21
HLA-A		CCL22
HLA-DRB1		CCL23
HLA-DPB1		CCL24
HLA-DRA		CCL25
HLA-DQB2		CCL26
HLA-C		CCL27
HLA-G		CCL28
HLA-DOB		CCL3
HLA-DPA1		CCL4
HLA-DRB5		CCL5
HLA-H		CCL7
HLA-E		CCL8
		CX3CL1
		CXCL1
		CXCL10
		CXCL11
		CXCL12
		CXCL13
		CXCL14
		CXCL16
		CXCL17
		CXCL2
		CXCL3
		CXCL5
		CXCL6
		CXCL8
		CXCL9
		XCL1
		XCL2
		CCR1
		CCR10
		CCR2
		CCR3
		CCR4
		CCR5
		CCR6
		CCR7
		CCR8
		CCR9
		CX3CR1
		CXCR1
		CXCR2
		CXCR3
		CXCR4
		CXCR5
		CXCR6
		XCR1
		HHLA2
		HLA-A
		HLA-B
		HLA-C
		HLA-DMA
		HLA-DMB
		HLA-DOA
		HLA-DOB
		HLA-DPA1
		HLA-DPB1
		HLA-DQA1
		HLA-DQA2
		HLA-DQB1
		HLA-DRA
		HLA-DRB1
		HLA-E
		HLA-F
		HLA-G
		B2M
		TAP1
		TAP2
		TAPBP
		ENTPD1
		ICOS
		ICOSLG
		IL2RA
		IL6
		IL6R
		KLRC1
		KLRK1
		LTA
		MICB
		NT5E
		PVR
		RAET1E
		TMIGD2
		TNFRSF13B
		TNFRSF13C
		TNFRSF14
		TNFRSF17
		TNFRSF18
		TNFRSF25
		TNFRSF4
		TNFRSF8
		TNFRSF9
		TNFSF13
		TNFSF13B
		TNFSF14
		TNFSF15
		TNFSF18
		TNFSF4
		TNFSF9
		ULBP1
		BTNL2
		CD27
		CD276
		CD28
		CD40
		CD40LG
		CD48
		CD70
		CD80
		CD86
