# Supplementary material for: Characterization of Interplay Between Autophagy and Ferroptosis and Their Synergistical Roles on Manipulating Immunological Tumor Microenvironment in Squamous Cell Carcinomas
Source: Front Immunol. 2022 Feb 4;12:739039. doi: 10.3389/fimmu.2021.739039 (PMC8854375; doi:10.3389/fimmu.2021.739039)
Supplement: Supplementary Table 4 — The API scores of SCCs samples. [file Table_4.xlsx]

## Sheet: Sheet1
TCGA-37-A5EN	6.25854
TCGA-56-8626	-2.40618
TCGA-L3-A4E7	3.57219
TCGA-22-5472	-1.55616
TCGA-63-A5MW	3.07143
TCGA-77-8008	-4.19475
TCGA-58-8386	-2.7491
TCGA-77-6844	4.39065
TCGA-66-2790	-5.47421
TCGA-85-8352	1.86289
TCGA-77-8156	1.21699
TCGA-60-2696	-3.28079
TCGA-60-2703	-3.26419
TCGA-60-2714	-2.64358
TCGA-39-5031	0.54113
TCGA-60-2722	-1.277
TCGA-NC-A5HR	6.73905
TCGA-22-4605	-1.53014
TCGA-43-6770	-1.22508
TCGA-77-7138	-6.75609
TCGA-60-2704	-2.78727
TCGA-77-8146	-1.64216
TCGA-NC-A5HG	4.28437
TCGA-63-6202	-5.12287
TCGA-63-A5MG	6.36995
TCGA-22-1011	2.59501
TCGA-34-A5IX	1.38322
TCGA-34-2608	-3.68286
TCGA-63-A5MI	4.97711
TCGA-56-7582	-0.460794
TCGA-33-4587	-0.551667
TCGA-33-4538	0.20508
TCGA-43-A56U	7.55308
TCGA-92-7340	-2.24326
TCGA-60-2697	-2.09379
TCGA-43-6771	-2.64907
TCGA-NC-A5HD	0.122366
TCGA-37-4130	4.39112
TCGA-22-1002	-3.55598
TCGA-18-3410	3.17336
TCGA-39-5011	-1.93688
TCGA-56-7580	4.48765
TCGA-98-8023	1.02659
TCGA-33-4586	-3.51195
TCGA-58-8388	0.730217
TCGA-77-A5G3	2.41278
TCGA-85-8071	4.77486
TCGA-33-A4WN	1.9146
TCGA-77-7141	-0.77353
TCGA-60-2716	2.91657
TCGA-98-7454	-5.68614
TCGA-92-8065	1.69854
TCGA-52-7812	-4.94674
TCGA-63-A5MM	-5.84249
TCGA-56-A5DR	1.26737
TCGA-56-8082	1.97598
TCGA-98-A538	1.10187
TCGA-94-8490	1.07309
TCGA-52-7810	-2.04944
TCGA-NC-A5HJ	0.912717
TCGA-52-7809	1.57164
TCGA-NC-A5HN	4.37776
TCGA-22-1005	5.12634
TCGA-L3-A524	-0.428475
TCGA-O2-A52W	8.34936
TCGA-60-2708	-3.74871
TCGA-85-A513	4.7128
TCGA-77-7465	2.25682
TCGA-43-6647	-5.74826
TCGA-77-6845	-0.572589
TCGA-56-8504	-1.25331
TCGA-56-8629	-0.483909
TCGA-63-A5MY	8.06245
TCGA-66-2791	-2.52384
TCGA-66-2782	0.0755834
TCGA-39-5030	1.91084
TCGA-22-A5C4	-1.67752
TCGA-18-4083	5.78113
TCGA-56-A4BY	1.71857
TCGA-21-5783	-4.50535
TCGA-77-A5GA	6.01577
TCGA-63-7020	-0.721383
TCGA-63-A5MR	-1.47747
TCGA-33-AAS8	0.422946
TCGA-77-8136	-3.31657
TCGA-68-7757	0.852772
TCGA-66-2786	-4.00917
TCGA-68-7756	-3.03798
TCGA-33-4589	-0.0815592
TCGA-22-0944	0.256117
TCGA-98-A53J	4.00604
TCGA-70-6723	-1.48759
TCGA-43-7657	-4.19254
TCGA-63-A5MT	-0.739302
TCGA-NC-A5HP	-1.93709
TCGA-85-A4CL	8.5309
TCGA-18-3416	1.02032
TCGA-85-6561	0.698255
TCGA-98-A53B	-2.05942
TCGA-39-5039	-4.76135
TCGA-68-A59I	0.16443
TCGA-90-7766	2.97436
TCGA-66-2744	-4.86554
TCGA-77-8128	1.5895
TCGA-94-7033	5.44291
TCGA-63-A5MH	2.09751
TCGA-66-2780	-3.78862
TCGA-85-7697	-0.810348
TCGA-56-A4BW	0.262003
TCGA-85-A4CN	0.881369
TCGA-96-8170	3.63632
TCGA-94-A4VJ	-1.57268
TCGA-22-4604	0.774812
TCGA-58-A46L	3.00155
TCGA-85-8580	3.79892
TCGA-66-2737	-3.4769
TCGA-NC-A5HK	-5.13988
TCGA-85-A4JC	3.98513
TCGA-58-A46J	3.89945
TCGA-39-5024	0.688491
TCGA-63-7023	4.31703
TCGA-J1-A4AH	4.25825
TCGA-85-8355	0.992362
TCGA-96-7545	-2.80609
TCGA-85-8353	-3.1659
TCGA-58-A46K	-1.23101
TCGA-77-A5G7	6.88651
TCGA-77-8139	3.02467
TCGA-21-1075	0.567059
TCGA-18-3419	0.775859
TCGA-56-7579	2.19066
TCGA-66-2765	-4.08079
TCGA-66-2778	-0.196191
TCGA-56-8503	0.0529822
TCGA-NC-A5HE	2.0831
TCGA-LA-A446	2.0701
TCGA-51-6867	-3.44583
TCGA-96-A4JK	3.76712
TCGA-77-7338	-5.33734
TCGA-85-7843	0.652784
TCGA-77-8150	5.13101
TCGA-46-3767	-5.36152
TCGA-92-8064	1.49636
TCGA-39-5034	-2.26507
TCGA-22-5473	-0.69242
TCGA-66-2767	2.44429
TCGA-37-4133	-0.183235
TCGA-56-A49D	3.40323
TCGA-60-2723	-2.30918
TCGA-94-8035	0.234342
TCGA-18-3421	2.66841
TCGA-22-4599	2.68936
TCGA-63-A5MS	0.279788
TCGA-56-8201	-2.67104
TCGA-22-1016	-3.6409
TCGA-85-8288	1.49029
TCGA-22-4613	2.2209
TCGA-56-A62T	-4.63074
TCGA-18-3411	-1.03839
TCGA-60-2721	3.75462
TCGA-66-2771	1.76244
TCGA-58-8387	7.53911
TCGA-77-8148	4.84762
TCGA-46-3768	-3.65717
TCGA-85-A4QQ	-0.788267
TCGA-43-7658	0.982994
TCGA-56-7823	0.7162
TCGA-77-8138	-4.79089
TCGA-22-5489	0.182701
TCGA-56-7822	-5.52487
TCGA-77-A5G8	6.362
TCGA-18-5592	-0.717863
TCGA-22-4595	-1.62546
TCGA-37-3783	-0.688023
TCGA-77-7139	5.37665
TCGA-98-A53D	-2.43114
TCGA-66-2758	1.30104
TCGA-33-6738	0.297453
TCGA-98-8021	-0.515028
TCGA-56-1622	-6.33187
TCGA-90-7769	3.40933
TCGA-85-8664	2.62612
TCGA-85-7844	-3.61599
TCGA-98-A53H	-0.188856
TCGA-37-A5EM	-0.662079
TCGA-39-5016	-0.828202
TCGA-33-4582	-0.67886
TCGA-43-5668	-4.37144
TCGA-43-5670	-1.73693
TCGA-21-1082	6.81064
TCGA-68-8250	-1.51348
TCGA-22-4594	0.211158
TCGA-77-A5GF	2.03198
TCGA-60-2711	3.33617
TCGA-33-4566	-2.97819
TCGA-43-2576	2.1673
TCGA-37-4135	1.03161
TCGA-60-2715	-2.15732
TCGA-85-A5B5	7.78854
TCGA-33-4583	0.921633
TCGA-60-2725	-0.243317
TCGA-85-8072	-0.58046
TCGA-22-4601	-2.79499
TCGA-66-2781	0.352885
TCGA-22-0940	-3.94665
TCGA-43-6143	1.04822
TCGA-39-5021	-1.27357
TCGA-22-1012	2.35014
TCGA-33-AASL	7.829
TCGA-33-4533	-4.20354
TCGA-46-6026	7.01315
TCGA-46-3765	-2.64964
TCGA-O2-A52V	-0.89339
TCGA-92-7341	-2.12557
TCGA-51-4080	1.06263
TCGA-56-7730	2.5828
TCGA-NC-A5HO	6.65726
TCGA-21-1079	-7.88354
TCGA-21-1076	0.0225611
TCGA-90-A4ED	7.42404
TCGA-68-A59J	-0.394388
TCGA-60-2720	-1.11572
TCGA-94-8491	1.58482
TCGA-66-2793	0.678592
TCGA-77-A5FZ	-0.375623
TCGA-21-1081	2.66249
TCGA-77-7142	-4.13681
TCGA-77-7463	4.34871
TCGA-77-8143	1.65641
TCGA-21-5782	2.56863
TCGA-98-A53C	-0.592125
TCGA-43-7656	2.52443
TCGA-21-1078	-1.69352
TCGA-85-8048	-2.13654
TCGA-LA-A7SW	-5.57606
TCGA-56-8624	1.19428
TCGA-18-3407	0.288707
TCGA-18-4086	0.330665
TCGA-34-5241	-5.127
TCGA-90-A59Q	3.19374
TCGA-34-2596	-0.114312
TCGA-85-8351	-6.39685
TCGA-NC-A5HI	6.46479
TCGA-22-5474	-1.17495
TCGA-66-2789	-3.99801
TCGA-96-8169	-1.84652
TCGA-63-A5MP	4.18024
TCGA-85-8584	-1.57402
TCGA-63-A5MJ	0.89822
TCGA-94-7557	-3.04005
TCGA-85-8287	0.731396
TCGA-21-A5DI	0.422981
TCGA-60-2719	1.36136
TCGA-56-7223	-2.77682
TCGA-33-4532	2.37489
TCGA-85-A510	2.02459
TCGA-37-3792	-6.11301
TCGA-34-7107	0.843209
TCGA-77-8144	-2.87948
TCGA-22-4609	-1.16064
TCGA-O2-A52Q	-2.85697
TCGA-43-8115	-1.68596
TCGA-94-7943	2.23071
TCGA-68-8251	1.89205
TCGA-58-8393	-0.288632
TCGA-77-A5G1	-6.57887
TCGA-34-5232	3.29647
TCGA-60-2709	0.568422
TCGA-43-A56V	0.0581055
TCGA-34-5928	-7.66193
TCGA-56-A4ZK	1.96878
TCGA-39-5037	4.55284
TCGA-77-8131	-0.844533
TCGA-77-6842	-1.87277
TCGA-96-7544	-0.31783
TCGA-18-3415	-2.56826
TCGA-66-2794	1.81244
TCGA-90-7767	0.318662
TCGA-85-6560	-4.46922
TCGA-58-A46M	-0.592292
TCGA-66-2777	-4.68341
TCGA-60-2698	-5.92627
TCGA-85-8276	2.64907
TCGA-98-8022	1.24244
TCGA-66-2766	0.039611
TCGA-66-2792	-0.408907
TCGA-56-5897	-2.88579
TCGA-85-8277	0.0815863
TCGA-66-2783	-1.44349
TCGA-92-8063	-0.949042
TCGA-66-2757	1.30695
TCGA-39-5022	0.507333
TCGA-94-A5I6	-0.69162
TCGA-85-7698	0.296322
TCGA-37-4141	-3.17839
TCGA-66-2753	-5.97719
TCGA-43-A474	1.86492
TCGA-56-8625	-1.17668
TCGA-63-A5MB	3.13804
TCGA-22-5471	-0.188562
TCGA-18-3406	-1.47673
TCGA-58-8391	1.39503
TCGA-85-7696	1.61698
TCGA-22-5480	0.267168
TCGA-43-8116	2.35734
TCGA-22-4607	-0.116706
TCGA-60-2726	6.9582
TCGA-85-7699	-0.604121
TCGA-34-5236	-3.49333
TCGA-63-A5ML	-0.831809
TCGA-22-1017	-6.51436
TCGA-XC-AA0X	1.31293
TCGA-94-A5I4	4.31734
TCGA-85-8354	4.4655
TCGA-22-5483	-1.84029
TCGA-90-A4EE	4.21029
TCGA-34-5231	2.02724
TCGA-56-8623	-0.82708
TCGA-66-2759	-0.822852
TCGA-66-2770	-0.0513446
TCGA-56-8307	5.15432
TCGA-43-3394	0.204963
TCGA-60-2695	1.47081
TCGA-22-4593	-3.24261
TCGA-56-7222	-3.58558
TCGA-22-5491	2.73147
TCGA-98-A53A	5.11476
TCGA-85-A4PA	7.56099
TCGA-21-1080	-1.0733
TCGA-66-2768	-5.0128
TCGA-52-7622	-0.366893
TCGA-77-A5GH	1.22645
TCGA-18-3417	-5.71936
TCGA-34-2600	5.40036
TCGA-NC-A5HQ	5.59272
TCGA-66-2795	-3.08805
TCGA-85-8666	-4.63653
TCGA-22-5492	-2.67874
TCGA-O2-A52N	1.63247
TCGA-34-5234	-0.539327
TCGA-98-A53I	3.15482
TCGA-66-2785	1.46985
TCGA-63-A5MN	-3.74056
TCGA-85-A4QR	7.66742
TCGA-39-5027	5.52051
TCGA-66-2788	-5.20751
TCGA-21-1072	-5.35272
TCGA-51-4081	1.38991
TCGA-33-AASJ	5.41048
TCGA-56-5898	-0.88617
TCGA-56-8622	-0.229038
TCGA-66-2800	-1.17964
TCGA-33-A5GW	4.22488
TCGA-85-8070	4.25323
TCGA-85-8479	4.6382
TCGA-22-5482	-1.01039
TCGA-21-1077	-1.96031
TCGA-43-6773	4.24346
TCGA-34-8455	-1.3885
TCGA-85-7950	2.87732
TCGA-85-8052	-0.0821763
TCGA-21-5784	1.89518
TCGA-NC-A5HL	3.09957
TCGA-77-7335	0.964286
TCGA-43-8118	-1.50022
TCGA-22-4596	-5.24292
TCGA-56-7731	-0.996971
TCGA-56-8304	4.83408
TCGA-85-A53L	0.70786
TCGA-52-7811	-4.90006
TCGA-85-7710	-3.51515
TCGA-85-8481	-6.24129
TCGA-85-A512	3.74006
TCGA-56-7221	2.09108
TCGA-22-5485	-2.8271
TCGA-56-8305	-0.939565
TCGA-43-3920	0.222753
TCGA-37-A5EL	-0.464316
TCGA-37-3789	-6.07111
TCGA-60-2724	-3.52518
TCGA-77-7337	-8.26182
TCGA-60-2710	-0.781375
TCGA-77-6843	-2.52397
TCGA-21-5786	-1.71672
TCGA-68-7755	-1.09541
TCGA-85-A50Z	0.892089
TCGA-85-6798	3.06204
TCGA-NC-A5HF	1.37491
TCGA-77-8130	-5.93453
TCGA-43-2578	1.4133
TCGA-77-8145	-4.50497
TCGA-39-5035	2.89874
TCGA-58-8392	2.76598
TCGA-NC-A5HT	2.7919
TCGA-56-6545	-5.87881
TCGA-85-8582	-3.82724
TCGA-66-2787	1.68023
TCGA-56-A4BX	4.46047
TCGA-63-7021	5.45169
TCGA-85-A511	0.264538
TCGA-66-2755	0.429444
TCGA-46-3769	-9.87174
TCGA-21-1070	-0.650282
TCGA-22-5477	-0.556575
TCGA-18-3412	0.710758
TCGA-34-5929	0.826819
TCGA-NK-A5CT	-3.25738
TCGA-46-6025	-1.71108
TCGA-NK-A7XE	5.4198
TCGA-33-AASI	1.26815
TCGA-56-A4ZJ	-4.14164
TCGA-34-5239	1.00719
TCGA-66-2754	1.18641
TCGA-66-2756	-1.57454
TCGA-58-8390	-2.4244
TCGA-77-A5GB	1.11015
TCGA-O2-A52S	0.110147
TCGA-60-2713	-1.28539
TCGA-66-2769	-3.45862
TCGA-33-4547	0.422162
TCGA-21-1071	-5.49222
TCGA-33-AASD	-0.766602
TCGA-39-5029	-2.45553
TCGA-MF-A522	-0.754567
TCGA-51-4079	-2.07984
TCGA-58-A46N	2.92591
TCGA-39-5036	-0.906457
TCGA-NK-A5CX	-0.116525
TCGA-77-8154	3.98988
TCGA-37-4132	1.92467
TCGA-98-8020	-4.53977
TCGA-56-A5DS	4.46947
TCGA-60-2707	-6.78094
TCGA-66-2734	-4.152
TCGA-66-2742	-3.88165
TCGA-22-5481	5.94272
TCGA-21-5787	-2.54825
TCGA-18-3414	-1.61256
TCGA-96-A4JL	2.63147
TCGA-18-5595	2.07522
TCGA-77-7140	1.82508
TCGA-33-AASB	-3.445
TCGA-63-7022	1.54614
TCGA-56-8628	-0.952132
TCGA-NK-A5D1	1.52089
TCGA-NC-A5HH	5.54342
TCGA-77-8133	1.39117
TCGA-34-8454	-1.84881
TCGA-90-6837	2.07515
TCGA-70-6722	-10.0222
TCGA-60-2712	3.92437
TCGA-66-2727	-0.906128
TCGA-18-3409	-5.68866
TCGA-77-8009	-2.70278
TCGA-85-A50M	-8.49833
TCGA-37-4129	0.880814
TCGA-46-3766	-5.01367
TCGA-37-5819	4.15868
TCGA-60-2706	-0.294698
TCGA-85-A4JB	-0.0615278
TCGA-77-8007	-4.46884
TCGA-43-2581	-7.20011
TCGA-56-8309	0.751918
TCGA-43-A475	2.30997
TCGA-63-A5MV	2.8521
TCGA-O2-A5IB	0.788714
TCGA-22-1000	-2.07389
TCGA-56-8083	0.173937
TCGA-66-2763	1.97767
TCGA-77-8153	5.4062
TCGA-21-1083	1.5449
TCGA-85-8049	0.194205
TCGA-34-8456	1.031
TCGA-33-6737	-2.72553
TCGA-77-8140	3.75678
TCGA-39-5028	-2.38023
TCGA-34-5240	-0.0804155
TCGA-56-8308	1.40279
TCGA-90-7964	0.551813
TCGA-18-3408	-4.54301
TCGA-18-4721	-1.98562
TCGA-22-5478	-3.45028
TCGA-66-2773	-2.3654
TCGA-22-5479	3.15319
TCGA-39-5019	-1.68573
TCGA-NK-A5CR	3.11447
TCGA-39-5040	-2.89711
TCGA-77-A5G6	3.41682
TCGA-98-A539	-0.452537
TCGA-85-6175	-6.33583
TCGA-34-5927	0.86298
TCGA-85-8350	-1.56356
TCGA-NC-A5HM	1.6519
TCGA-22-4591	-1.8248
TCGA-CV-5444	-3.11309
TCGA-CN-A6V7	7.24327
TCGA-CV-A45Z	3.27114
TCGA-F7-A61V	6.23107
TCGA-CN-6998	-2.24439
TCGA-MZ-A6I9	7.93772
TCGA-F7-A50I	-1.03178
TCGA-T2-A6WX	-0.983922
TCGA-BA-A6D8	7.62244
TCGA-CV-5971	-2.28524
TCGA-CQ-6220	-0.61159
TCGA-CV-5431	2.93349
TCGA-CV-7425	0.477494
TCGA-BB-A5HU	-4.45314
TCGA-HD-7831	-5.60952
TCGA-CR-7364	-2.79886
TCGA-CN-A63W	0.764244
TCGA-D6-A6EK	10.3837
TCGA-BA-5557	-2.40229
TCGA-BA-6869	3.72468
TCGA-CR-6477	-4.30377
TCGA-UF-A71B	-0.424578
TCGA-QK-A6IF	8.37019
TCGA-DQ-7588	-2.00304
TCGA-BA-6873	-4.92234
TCGA-CV-5442	3.50815
TCGA-CR-7392	-4.49124
TCGA-UF-A71A	0.165247
TCGA-CN-A642	-0.375586
TCGA-CV-A45U	-0.527497
TCGA-CN-6012	3.89948
TCGA-CV-A45W	6.66029
TCGA-CV-A6K0	1.03871
TCGA-CN-6022	-7.26287
TCGA-CN-A6V3	-0.110104
TCGA-QK-A8Z7	7.66387
TCGA-CN-A497	2.81101
TCGA-F7-A50G	3.60187
TCGA-IQ-A61I	10.1668
TCGA-CR-7373	-5.08594
TCGA-CN-A63T	1.26693
TCGA-CN-6019	-0.305785
TCGA-CR-7386	-5.82538
TCGA-HD-A6HZ	0.405461
TCGA-UF-A7J9	1.04958
TCGA-CQ-6225	5.37256
TCGA-MT-A51X	-1.95455
TCGA-BA-5152	-1.84673
TCGA-CQ-7065	-0.844213
TCGA-CN-4741	2.02959
TCGA-UF-A7JD	-3.3566
TCGA-BB-8596	-2.97537
TCGA-H7-A76A	6.54912
TCGA-D6-A6EP	8.48968
TCGA-UF-A7JS	10.1184
TCGA-CV-A45Q	13.3103
TCGA-QK-A6VC	2.04804
TCGA-BA-A6DL	1.87429
TCGA-CR-7365	-2.53537
TCGA-P3-A6SW	5.96863
TCGA-HD-8314	3.78716
TCGA-CN-4742	-4.84599
TCGA-IQ-A61H	1.53417
TCGA-CX-7085	-1.19414
TCGA-CV-7235	-2.31138
TCGA-CV-7434	-4.6024
TCGA-CR-6480	-0.804325
TCGA-BB-A6UM	2.4232
TCGA-C9-A47Z	2.05086
TCGA-P3-A6T7	0.415092
TCGA-CN-6023	-0.0050351
TCGA-CV-7422	-0.261532
TCGA-CX-A4AQ	6.11258
TCGA-CQ-5330	-5.04341
TCGA-P3-A6T3	-4.64269
TCGA-HD-A6I0	9.01477
TCGA-CV-6950	-4.47858
TCGA-CV-A45X	1.7746
TCGA-CN-A6UY	9.73578
TCGA-CQ-6222	2.21745
TCGA-MZ-A7D7	3.6382
TCGA-CQ-5329	-4.36727
TCGA-CV-5973	8.66316
TCGA-BA-5555	-1.95021
TCGA-CV-7242	3.37367
TCGA-CQ-5332	-0.0603946
TCGA-HD-8224	-0.517773
TCGA-BB-8601	5.62041
TCGA-CN-5355	-3.52041
TCGA-CN-A49A	1.21389
TCGA-CV-6941	1.06516
TCGA-CV-6951	1.68865
TCGA-F7-8298	-5.20921
TCGA-CN-4734	-1.94959
TCGA-CV-6441	2.87991
TCGA-CV-A6JY	4.82321
TCGA-D6-6825	-5.11587
TCGA-CR-5247	-4.61245
TCGA-CV-7410	-1.08443
TCGA-CV-7091	0.302413
TCGA-BA-5153	1.75194
TCGA-CV-7428	1.08232
TCGA-CX-7086	1.52121
TCGA-CN-5364	-1.3747
TCGA-BA-A6DB	2.87623
TCGA-CQ-5325	-2.63025
TCGA-CN-4731	-3.48084
TCGA-CV-7427	-2.67159
TCGA-CR-6467	7.32588
TCGA-CR-7380	-3.6349
TCGA-F7-A61W	-6.61151
TCGA-CV-5439	-0.257858
TCGA-HD-A4C1	-1.78022
TCGA-D6-6517	-6.30296
TCGA-CQ-6227	-5.27141
TCGA-CV-7089	-0.619274
TCGA-QK-AA3K	-1.06218
TCGA-CN-5367	-2.55953
TCGA-WA-A7GZ	-0.713901
TCGA-CN-5365	-0.76256
TCGA-CV-7095	-3.53095
TCGA-QK-A8ZA	0.908516
TCGA-CV-A6JE	6.53301
TCGA-CQ-7063	-0.670512
TCGA-BB-4227	-3.13735
TCGA-CV-6433	5.1877
TCGA-CN-5373	-1.04942
TCGA-CV-7103	-0.842519
TCGA-CV-7568	-5.56381
TCGA-CN-6989	-5.01499
TCGA-CV-6943	-1.41953
TCGA-CV-7424	3.3506
TCGA-BA-4078	2.41089
TCGA-CN-4739	5.98136
TCGA-CV-5430	1.44297
TCGA-CV-A6K2	-0.37692
TCGA-HD-8634	1.6618
TCGA-CN-6994	0.527336
TCGA-D6-A4Z9	-1.79407
TCGA-CR-7376	-4.69699
TCGA-CR-7391	2.56391
TCGA-T2-A6X2	0.964099
TCGA-BA-4074	-3.99328
TCGA-QK-A6IH	1.80533
TCGA-CN-6011	-2.30443
TCGA-CR-6474	-6.03902
TCGA-CV-6939	-0.0286129
TCGA-D6-8568	-4.50296
TCGA-HD-A634	7.78365
TCGA-CV-7437	-1.2008
TCGA-BA-5151	-4.22585
TCGA-CV-A461	3.03979
TCGA-BA-5559	4.87445
TCGA-P3-A6SX	-2.0665
TCGA-D6-A6EQ	3.25622
TCGA-CN-6995	-3.43066
TCGA-D6-A6EO	-0.996046
TCGA-KU-A6H8	5.5275
TCGA-CN-6010	1.1345
TCGA-BA-A8YP	-2.72971
TCGA-CV-6936	-1.21966
TCGA-D6-A4ZB	2.15058
TCGA-QK-A6IG	-1.15509
TCGA-CR-6478	-4.69118
TCGA-CN-6021	2.55367
TCGA-CQ-6224	-6.54484
TCGA-HD-7754	1.04522
TCGA-F7-A622	4.39999
TCGA-P3-A6T2	-3.53939
TCGA-CR-7383	-2.70046
TCGA-TN-A7HJ	3.69737
TCGA-CN-4736	-4.65714
TCGA-CN-4730	0.133548
TCGA-CV-7433	-5.44861
TCGA-CV-6934	-4.14804
TCGA-CN-4726	-3.41151
TCGA-BB-A5HY	-5.09455
TCGA-CV-A45R	1.72064
TCGA-P3-A6T4	-2.41763
TCGA-CV-6962	2.87452
TCGA-MT-A51W	1.11407
TCGA-CQ-7068	1.36663
TCGA-4P-AA8J	-1.35211
TCGA-CV-A45P	3.85401
TCGA-CV-7429	-7.74828
TCGA-HD-A633	-1.30045
TCGA-DQ-5631	-8.4276
TCGA-CV-5436	-4.3357
TCGA-DQ-5630	-4.15405
TCGA-CR-6482	0.910576
TCGA-P3-A6T6	10.2013
TCGA-DQ-7592	-2.67769
TCGA-BA-A4II	-0.829261
TCGA-HL-7533	-0.626656
TCGA-CV-7435	-3.00045
TCGA-CV-7446	-4.6655
TCGA-BA-6870	1.17591
TCGA-MZ-A5BI	4.75367
TCGA-CQ-A4CE	4.23385
TCGA-CV-A460	1.30338
TCGA-CV-7104	-5.10884
TCGA-UF-A7JF	4.92125
TCGA-HD-7753	-6.17867
TCGA-F7-A61S	-2.234
TCGA-CQ-A4C9	4.55452
TCGA-IQ-A61O	-4.11126
TCGA-CQ-A4CD	-0.0638189
TCGA-CN-A499	-1.46439
TCGA-CN-6013	0.584459
TCGA-CN-5356	-3.87074
TCGA-CN-6017	-1.37314
TCGA-CR-7369	-0.845471
TCGA-P3-A6T8	-5.14292
TCGA-F7-A50J	2.33184
TCGA-CV-7100	-5.80069
TCGA-TN-A7HL	6.88664
TCGA-CV-7423	-4.91568
TCGA-P3-A5QE	6.87104
TCGA-QK-A8Z8	1.1584
TCGA-CV-A465	-1.3411
TCGA-DQ-5629	-0.68933
TCGA-BA-A6DJ	-1.08733
TCGA-CV-6938	-3.18287
TCGA-CR-7395	-1.74929
TCGA-QK-A6VB	0.104057
TCGA-CV-6959	-5.46484
TCGA-HD-7832	-4.21309
TCGA-CR-6493	-4.28992
TCGA-CV-A6JT	6.01933
TCGA-BA-A4IF	-0.645038
TCGA-CN-4725	-3.07999
TCGA-WA-A7H4	-1.7883
TCGA-CV-5441	1.22276
TCGA-CR-7367	0.460352
TCGA-CR-5249	1.62913
TCGA-F7-A620	0.206754
TCGA-QK-A8Z9	-2.79121
TCGA-IQ-7630	-4.02264
TCGA-CN-4738	-3.36358
TCGA-CQ-5331	-1.69386
TCGA-CV-7418	0.485745
TCGA-UF-A7JJ	-0.0227512
TCGA-RS-A6TO	-1.30485
TCGA-CR-7372	-1.45639
TCGA-D6-6827	5.69108
TCGA-BA-A6DE	-2.55879
TCGA-D6-8569	-5.10698
TCGA-CR-7401	-1.94669
TCGA-CV-7177	-2.45297
TCGA-CV-7238	-0.287853
TCGA-CV-7247	-1.31586
TCGA-CQ-7072	-0.417712
TCGA-CV-A45T	1.99215
TCGA-KU-A6H7	5.23508
TCGA-BA-4075	-6.93842
TCGA-DQ-5624	-5.01688
TCGA-BA-A6DD	1.24804
TCGA-KU-A66S	4.39161
TCGA-CV-7254	-0.225529
TCGA-CV-5976	-3.15956
TCGA-CR-7374	-0.197826
TCGA-CR-5250	2.78728
TCGA-CV-A6JZ	-0.847522
TCGA-CV-6935	-1.83451
TCGA-CV-6954	-0.594675
TCGA-RS-A6TP	2.09539
TCGA-CV-5978	-2.12374
TCGA-CV-5977	-3.53939
TCGA-CV-A6JU	3.44735
TCGA-CV-7102	-5.83811
TCGA-CR-7368	-0.164708
TCGA-D6-A74Q	4.85063
TCGA-D6-6824	-4.85739
TCGA-CV-7440	-3.77857
TCGA-UF-A718	-1.11457
TCGA-DQ-5625	-2.68069
TCGA-CR-6472	5.75563
TCGA-UF-A7JH	1.20553
TCGA-BA-4077	-2.88798
TCGA-CV-7411	4.216
TCGA-MT-A67A	12.8589
TCGA-CQ-6229	0.499343
TCGA-CN-A63U	7.17251
TCGA-CV-6940	-0.444462
TCGA-H7-8501	-5.46001
TCGA-CV-7255	-6.57293
TCGA-CR-5243	1.54956
TCGA-P3-A6T5	0.0857905
TCGA-CV-6952	-3.06882
TCGA-D6-A6ES	9.37458
TCGA-CN-5369	-2.16356
TCGA-CN-6988	2.29109
TCGA-CN-4723	-2.60472
TCGA-F7-A624	-0.313522
TCGA-CV-A463	3.37765
TCGA-BB-4228	3.34479
TCGA-CV-6953	4.22909
TCGA-CV-7261	-0.0297652
TCGA-P3-A5QF	5.32795
TCGA-CR-6470	1.39836
TCGA-CV-5979	-4.23915
TCGA-CN-5366	-4.52003
TCGA-CQ-6223	0.516057
TCGA-F7-7848	0.501771
TCGA-CV-A6JM	8.83742
TCGA-CN-5359	-3.81846
TCGA-P3-A5QA	-5.71748
TCGA-CV-6948	1.07142
TCGA-QK-A64Z	-2.56862
TCGA-CQ-6228	-0.0775092
TCGA-CN-6996	-5.54532
TCGA-D6-6826	-7.39556
TCGA-CR-7404	2.69926
TCGA-D6-A6EM	2.07045
TCGA-CR-7379	-2.92745
TCGA-CV-7236	-6.69686
TCGA-CN-4727	-1.42529
TCGA-CQ-5327	0.0808873
TCGA-C9-A480	1.5747
TCGA-CV-A6JO	-0.306793
TCGA-CR-6492	-1.25213
TCGA-CV-6933	1.64895
TCGA-BA-6872	-2.23999
TCGA-BB-4223	6.22443
TCGA-IQ-A61J	1.47585
TCGA-BA-7269	2.02557
TCGA-CV-7178	-1.86403
TCGA-BB-A6UO	1.12467
TCGA-CV-A468	3.21907
TCGA-CV-6960	-3.02806
TCGA-CQ-5324	-0.268999
TCGA-CQ-A4CH	-2.96792
TCGA-CN-6020	-3.25108
TCGA-D6-6516	-0.0942615
TCGA-CV-A45V	3.73238
TCGA-H7-7774	6.57496
TCGA-CQ-A4CG	-3.96946
TCGA-CV-5970	-3.84043
TCGA-BB-4217	-0.707112
TCGA-CR-5248	6.66129
TCGA-CR-7394	-0.290675
TCGA-CV-7421	-2.21431
TCGA-CN-4729	-2.78786
TCGA-CN-4737	-2.49451
TCGA-QK-A6V9	8.16409
TCGA-DQ-7591	4.95063
TCGA-CN-5358	-1.27314
TCGA-CV-6945	-1.21296
TCGA-CQ-6218	-0.551436
TCGA-CV-7413	-1.07004
TCGA-CR-7377	-5.10845
TCGA-D6-6823	-2.02015
TCGA-CV-7253	-1.95164
TCGA-CV-6942	1.50544
TCGA-BA-A6DA	11.751
TCGA-MT-A67D	0.268241
TCGA-CQ-5323	3.37181
TCGA-CR-7390	-1.66054
TCGA-UF-A7JK	-3.58053
TCGA-CV-A45Y	2.04895
TCGA-P3-A6T0	-4.67773
TCGA-CN-4740	-2.35149
TCGA-CN-5370	-6.52551
TCGA-CN-6024	-0.429956
TCGA-CR-7397	-0.996101
TCGA-QK-AA3J	3.5396
TCGA-BA-A6DI	-0.473982
TCGA-CV-5443	6.24934
TCGA-P3-A5Q5	6.27409
TCGA-CN-A498	-1.94289
TCGA-CX-7082	-0.0689633
TCGA-CV-7432	-2.53258
TCGA-CV-7248	0.409946
TCGA-KU-A66T	-1.47348
TCGA-P3-A5Q6	-0.429071
TCGA-CN-5374	7.02736
TCGA-CR-6471	-0.448114
TCGA-CV-7430	-3.35194
TCGA-CV-7099	-0.471531
TCGA-CQ-6221	-5.65142
TCGA-CN-6992	-0.0175647
TCGA-BA-5556	-2.21892
TCGA-CV-7245	-1.32614
TCGA-UF-A7JV	-5.98726
TCGA-CV-5440	2.38228
TCGA-UF-A7JO	0.776177
TCGA-CN-A63V	2.66949
TCGA-CV-7415	-3.60377
TCGA-CV-6003	-4.40909
TCGA-CN-6016	-0.724986
TCGA-CV-5966	-5.45854
TCGA-BA-4076	-1.82977
TCGA-CN-4735	-2.12727
TCGA-CV-6955	5.22103
TCGA-CR-6491	1.12638
TCGA-BA-5558	-1.77433
TCGA-CN-4728	-2.71709
TCGA-BB-A5HZ	3.9884
TCGA-UP-A6WW	8.27574
TCGA-CV-7407	-1.82609
TCGA-CV-7416	-8.12056
TCGA-CN-5361	-5.63088
TCGA-D6-A6EN	3.51207
TCGA-CQ-A4C7	-3.02816
TCGA-CV-5435	-2.22608
TCGA-CR-7370	0.795412
TCGA-CN-4722	3.64817
TCGA-F7-8489	-3.95191
TCGA-HD-8635	-6.17681
TCGA-CV-7250	0.401204
TCGA-CR-6487	5.03807
TCGA-CN-6018	-5.34805
TCGA-CR-6484	1.24233
TCGA-CR-7382	-7.66432
TCGA-QK-A6IJ	9.5124
TCGA-CV-A45O	9.57793
TCGA-T3-A92N	-1.00108
TCGA-CV-7438	-2.54382
TCGA-CV-A6K1	3.22173
TCGA-CN-5363	-8.67827
TCGA-CV-6956	0.0739061
TCGA-CV-7263	2.72562
TCGA-CN-A49C	4.51545
TCGA-CV-7097	-6.09544
TCGA-IQ-A6SG	0.217368
TCGA-UF-A7JC	0.363639
TCGA-QK-A6II	7.43352
TCGA-CN-A49B	-1.58439
TCGA-IQ-A61E	-3.79588
TCGA-BA-A4IH	1.68415
TCGA-H7-8502	-6.12503
TCGA-CV-7406	0.58751
TCGA-CV-7414	1.77899
TCGA-HD-7229	-5.86495
TCGA-CV-6961	-6.3169
TCGA-TN-A7HI	12.9825
TCGA-CQ-5333	-0.0640435
TCGA-CN-4733	-3.16827
TCGA-D6-6515	-4.17487
TCGA-CV-7180	2.6659
TCGA-CQ-A4CI	2.17989
TCGA-BB-4224	6.9138
TCGA-CN-6997	-2.45079
TCGA-CV-7101	1.10723
TCGA-CV-6937	-3.65526
TCGA-CQ-5326	-7.07476
TCGA-CV-7090	-4.85903
TCGA-BA-6871	3.45517
TCGA-CR-7371	-1.75416
TCGA-CV-5432	3.71408
TCGA-CN-5360	2.06953
TCGA-CQ-A4C6	-4.66606
TCGA-MT-A7BN	4.02756
TCGA-CN-A641	3.49545
TCGA-CR-6488	-2.08754
TCGA-BB-4225	3.48702
TCGA-BA-A4IG	2.86338
TCGA-CR-7393	0.566254
TCGA-T2-A6X0	2.58037
TCGA-F7-A623	0.86039
TCGA-IQ-7632	3.0475
TCGA-QK-A652	0.073416
TCGA-CR-7388	-0.315524
TCGA-BA-A6DG	-3.27965
TCGA-UF-A7JT	-1.14184
TCGA-CN-A6V6	5.69915
TCGA-CR-6473	1.74255
TCGA-CQ-7069	-6.92042
TCGA-CQ-6219	-2.64563
TCGA-IQ-A6SH	0.00240681
TCGA-IQ-7631	7.32208
TCGA-CR-7398	2.10585
TCGA-UF-A71E	2.7221
TCGA-UF-A719	3.01227
TCGA-T3-A92M	-2.14099
TCGA-MT-A67F	0.412622
TCGA-CR-7385	5.0357
TCGA-T2-A6WZ	8.45788
TCGA-CV-6436	10.4263
TCGA-UF-A7JA	-2.87547
TCGA-CQ-A4CB	-5.36369
TCGA-CX-7219	-5.79179
TCGA-IQ-A61G	-0.255054
TCGA-CV-5434	-0.326724
TCGA-QK-A8ZB	-0.807576
TCGA-CR-6481	1.52115
TCGA-UF-A71D	3.71061
TCGA-CV-A464	-2.60041
TCGA-CV-A6JD	-3.98425
TCGA-CQ-7071	0.665598
TCGA-CV-7183	2.94629
TCGA-CV-A6JN	4.38277
TCGA-CR-7399	0.138448
TCGA-CQ-5334	-6.05411
TCGA-CR-7402	1.81186
TCGA-CR-7389	-1.08894
TCGA-BA-6868	-5.62383
TCGA-CV-7252	-5.71507
TCGA-DS-A1OA	2.56858
TCGA-DS-A0VL	0.157014
TCGA-MY-A5BE	4.25029
TCGA-VS-A94W	1.88478
TCGA-C5-A3HD	-0.0741567
TCGA-JX-A3PZ	-4.95623
TCGA-DG-A2KM	0.50018
TCGA-EA-A97N	0.455261
TCGA-DG-A2KJ	11.1401
TCGA-C5-A1BK	4.0074
TCGA-C5-A7UI	5.86141
TCGA-C5-A902	0.531089
TCGA-DS-A1OB	0.127959
TCGA-Q1-A6DW	-3.0164
TCGA-EK-A2R7	2.23423
TCGA-Q1-A5R3	8.12818
TCGA-C5-A7X5	-6.13939
TCGA-ZJ-A8QR	-1.08281
TCGA-HM-A3JK	3.66112
TCGA-C5-A8YR	-5.02949
TCGA-EA-A5FO	0.985313
TCGA-MA-AA3Z	-0.259379
TCGA-C5-A8XJ	-1.62164
TCGA-R2-A69V	0.752697
TCGA-C5-A1BM	0.332828
TCGA-EA-A5ZE	-1.68443
TCGA-ZJ-AAXA	1.69258
TCGA-FU-A3NI	-0.834292
TCGA-EX-A69M	-0.0454292
TCGA-ZJ-AAX4	1.2963
TCGA-VS-A8QF	2.02677
TCGA-UC-A7PF	0.326079
TCGA-C5-A1BQ	-1.16461
TCGA-C5-A1MN	-9.67181
TCGA-VS-A958	-2.20235
TCGA-MA-AA43	-4.53295
TCGA-JW-A5VH	-2.02983
TCGA-VS-A9UY	-3.59068
TCGA-VS-A9UC	-1.12341
TCGA-C5-A8YQ	2.61994
TCGA-MA-AA3Y	-7.88253
TCGA-VS-A8EK	1.75051
TCGA-C5-A7CG	2.13619
TCGA-EK-A2PL	1.89216
TCGA-EK-A2H1	-4.11868
TCGA-C5-A1BF	-4.17522
TCGA-DS-A3LQ	1.17982
TCGA-C5-A1MP	2.38002
TCGA-EK-A2RA	0.781802
TCGA-EX-A1H5	3.38047
TCGA-JW-A5VI	-1.19303
TCGA-IR-A3L7	4.06909
TCGA-VS-A94X	-6.92261
TCGA-VS-A9V3	-2.41205
TCGA-EK-A2RO	2.30465
TCGA-VS-A9UH	-3.25796
TCGA-4J-AA1J	-0.115238
TCGA-VS-A8EG	0.846874
TCGA-C5-A2LY	3.20379
TCGA-EK-A2GZ	-2.74621
TCGA-FU-A2QG	3.02402
TCGA-BI-A0VS	-1.27344
TCGA-EK-A2RB	8.41165
TCGA-VS-A8EI	1.23737
TCGA-EK-A2IP	6.93643
TCGA-JW-A5VJ	3.92625
TCGA-MA-AA42	0.423016
TCGA-C5-A1MK	-1.08618
TCGA-UC-A7PG	2.62349
TCGA-EK-A2RN	15.5654
TCGA-MA-AA41	0.795899
TCGA-C5-A907	-3.45044
TCGA-DS-A0VN	-1.19309
TCGA-MA-AA3X	0.335899
TCGA-VS-A9U5	3.60669
TCGA-DR-A0ZM	7.18321
TCGA-DS-A7WI	2.94892
TCGA-EX-A69L	-4.72562
TCGA-Q1-A73Q	0.802995
TCGA-VS-A9UI	-1.92438
TCGA-C5-A8XI	2.19825
TCGA-VS-A8Q9	0.733929
TCGA-C5-A2LT	-2.87274
TCGA-ZX-AA5X	-0.234245
TCGA-VS-A8EB	-3.88992
TCGA-MY-A5BD	1.14697
TCGA-C5-A8YT	-4.1234
TCGA-C5-A901	-1.76195
TCGA-MU-A51Y	-0.321181
TCGA-C5-A1BL	0.374902
TCGA-C5-A1M5	3.42708
TCGA-DS-A5RQ	-0.913651
TCGA-JW-A5VG	-2.89945
TCGA-WL-A834	3.43682
TCGA-DS-A1OD	3.23209
TCGA-C5-A7CK	-1.03089
TCGA-EK-A2R9	0.388104
TCGA-VS-A954	4.9772
TCGA-Q1-A73O	-5.94117
TCGA-XS-A8TJ	5.16556
TCGA-C5-A7CO	8.15406
TCGA-MY-A5BF	0.369156
TCGA-C5-A7X3	-0.187641
TCGA-EA-A44S	5.06874
TCGA-IR-A3LC	-2.11076
TCGA-EK-A2H0	-0.785219
TCGA-IR-A3LH	-5.00534
TCGA-C5-A3HE	0.927311
TCGA-Q1-A6DT	-3.40589
TCGA-C5-A7CL	-2.88015
TCGA-IR-A3LK	-2.07949
TCGA-VS-A9U6	-4.31253
TCGA-C5-A7CJ	-1.75292
TCGA-FU-A3WB	0.024828
TCGA-C5-A1ML	-5.24786
TCGA-VS-A9U7	2.75255
TCGA-EK-A2RK	4.40503
TCGA-C5-A905	4.28197
TCGA-C5-A3HL	-1.16304
TCGA-C5-A1MH	0.13402
TCGA-Q1-A5R2	4.54691
TCGA-FU-A3HY	-0.739767
TCGA-EA-A439	-4.20675
TCGA-C5-A7UH	0.650638
TCGA-C5-A1M7	-2.14894
TCGA-EA-A50E	-0.412304
TCGA-BI-A20A	1.99757
TCGA-C5-A2LV	-2.4968
TCGA-C5-A2LZ	1.96846
TCGA-EK-A3GN	0.651131
TCGA-ZJ-A8QQ	-1.86871
TCGA-LP-A5U3	-2.43661
TCGA-VS-A94Z	-3.7677
TCGA-EK-A2PG	6.67021
TCGA-DG-A2KL	-0.00699051
TCGA-EA-A6QX	-1.3552
TCGA-C5-A8ZZ	-0.921611
TCGA-VS-A959	1.08067
TCGA-VS-A950	-2.10952
TCGA-VS-A9UM	0.701879
TCGA-DS-A0VM	-4.61915
TCGA-VS-A957	0.709518
TCGA-EA-A3HR	-0.287303
TCGA-VS-A9UV	-0.541226
TCGA-EX-A3L1	-6.20247
TCGA-VS-A9UU	4.52346
TCGA-EK-A2PK	-3.02298
TCGA-HM-A4S6	-0.943586
TCGA-EA-A5ZF	-3.72604
TCGA-C5-A1M6	-1.51564
TCGA-DG-A2KK	0.557265
TCGA-HG-A2PA	-3.11662
TCGA-VS-A8EH	2.6074
TCGA-FU-A5XV	-0.249814
TCGA-C5-A1MF	9.65048
TCGA-C5-A2LX	8.42456
TCGA-HM-A3JJ	-2.29658
TCGA-LP-A4AW	-1.66733
TCGA-C5-A1MQ	2.64422
TCGA-EA-A3HS	0.104797
TCGA-MU-A8JM	-1.17262
TCGA-VS-A8EC	4.56948
TCGA-EA-A1QS	-7.08876
TCGA-EA-A78R	1.78393
TCGA-JW-AAVH	6.55998
TCGA-MU-A5YI	-0.12032
TCGA-C5-A7UE	5.63272
TCGA-UC-A7PD	-2.8177
TCGA-DS-A1OC	-3.47247
TCGA-EA-A1QT	5.0689
TCGA-FU-A3TX	0.387235
TCGA-FU-A3YQ	-0.85431
TCGA-EA-A5O9	0.577101
TCGA-MA-AA3W	1.04421
TCGA-VS-A8QC	2.83379
TCGA-VS-A9V2	1.51856
TCGA-MY-A913	-2.99362
TCGA-JW-A5VK	5.29321
TCGA-EA-A43B	-0.079458
TCGA-FU-A3HZ	-1.72341
TCGA-EA-A3QD	2.67539
TCGA-C5-A8XH	-3.50177
TCGA-EK-A2RE	-2.76213
TCGA-EK-A2RC	2.60911
TCGA-EA-A3HU	-4.01746
TCGA-EK-A2PI	3.27911
TCGA-EX-A8YF	0.754217
TCGA-C5-A7UC	-4.27562
TCGA-EA-A3QE	1.35031
TCGA-EA-A411	0.0242964
TCGA-IR-A3LL	6.50477
TCGA-EK-A3GJ	-1.98938
TCGA-C5-A1BI	0.38082
TCGA-EA-A3HT	-3.06731
TCGA-VS-AA62	-4.98355
TCGA-JW-A5VL	-1.25989
TCGA-EK-A2IR	3.77138
TCGA-VS-A9UD	0.540145
TCGA-JX-A3Q0	-1.24432
TCGA-EK-A2RM	-2.57811
TCGA-DR-A0ZL	4.34263
TCGA-BI-A0VR	-0.510593
TCGA-FU-A23L	0.816235
TCGA-VS-A8EJ	2.76378
TCGA-DS-A0VK	-0.251254
TCGA-LP-A4AX	-5.12201
TCGA-EK-A2RJ	-6.1521
TCGA-JW-A852	8.53497
TCGA-ZJ-AAXU	2.37549
TCGA-C5-A1MI	-2.59668
TCGA-VS-A8QA	-2.53458
TCGA-EA-A5ZD	-1.9424
TCGA-VS-A8QM	0.786768
TCGA-VS-A8EL	2.11068
TCGA-PN-A8MA	0.602308
TCGA-C5-A1BN	-3.72946
TCGA-DS-A1O9	-4.26086
TCGA-VS-A9UL	-0.581274
TCGA-VS-A953	-0.37454
TCGA-EK-A2R8	-7.37221
TCGA-C5-A1BJ	-0.136935
TCGA-VS-A9UJ	-3.01031
TCGA-GH-A9DA	-3.73653
TCGA-C5-A7CH	-1.22425
TCGA-EA-A3Y4	2.765
TCGA-C5-A1BE	0.136922
TCGA-C5-A8XK	-3.117
TCGA-RA-A741	-0.143527
TCGA-VS-A8Q8	3.78269
TCGA-FU-A23K	6.91971
TCGA-EA-A410	-1.17187
TCGA-C5-A7XC	-0.417992
TCGA-VS-A94Y	-9.05192
TCGA-EK-A2PM	0.712093
TCGA-FU-A3TQ	2.55849
TCGA-EA-A3HQ	-1.12795
TCGA-JX-A5QV	1.79633
TCGA-C5-A1M8	4.03111
TCGA-C5-A0TN	-5.94085
TCGA-VS-A9UB	-2.87947
TCGA-LP-A4AU	-2.55908
TCGA-LN-A7HZ	5.52937
TCGA-L5-A43J	-3.68921
TCGA-LN-A9FP	-1.9777
TCGA-VR-AA7I	-2.90415
TCGA-V5-A7RC	-0.203234
TCGA-LN-A4A3	-1.18492
TCGA-IG-A50L	-2.84777
TCGA-Z6-AAPN	-1.67717
TCGA-VR-A8Q7	-2.72716
TCGA-LN-A9FR	-5.40396
TCGA-LN-A5U7	-4.21608
TCGA-L5-A8NQ	2.89549
TCGA-VR-A8EY	-1.80966
TCGA-VR-A8ET	1.76107
TCGA-IG-A3I8	1.69941
TCGA-XP-A8T6	2.70341
TCGA-LN-A4MQ	4.35752
TCGA-V5-AASV	5.65285
TCGA-IG-A5S3	0.207392
TCGA-JY-A6FE	-3.82897
TCGA-VR-A8EP	5.58225
TCGA-LN-A49Y	9.25265
TCGA-LN-A9FO	-2.7969
TCGA-VR-A8EW	-0.331045
TCGA-Z6-A8JE	0.780441
TCGA-KH-A6WC	8.49959
TCGA-LN-A7HW	-1.71156
TCGA-LN-A4A5	-5.52163
TCGA-LN-A49W	-1.73109
TCGA-JY-A6FG	6.96762
TCGA-LN-A5U6	-4.86008
TCGA-IG-A3YC	4.16773
TCGA-L5-A88S	-4.62691
TCGA-IG-A6QS	-0.961539
TCGA-LN-A49U	-1.28273
TCGA-LN-A4A1	-4.16024
TCGA-VR-A8EO	3.72544
TCGA-LN-A49M	-1.7959
TCGA-LN-A9FQ	-1.08339
TCGA-IG-A8O2	1.9135
TCGA-LN-A5U5	-3.13928
TCGA-IG-A4P3	2.16248
TCGA-LN-A49X	-2.62055
TCGA-L5-A8NK	2.87646
TCGA-LN-A49O	-5.30072
TCGA-IG-A97I	-3.13862
TCGA-L5-A88Z	3.40758
TCGA-LN-A4A8	1.4059
TCGA-IG-A5B8	-5.11112
TCGA-L5-A4OM	0.760294
TCGA-LN-A8I0	5.66419
TCGA-LN-A4A9	0.0338759
TCGA-L5-A88W	-3.34346
TCGA-VR-A8ER	-2.00897
TCGA-JY-A93F	4.74481
TCGA-IG-A51D	-4.0019
TCGA-LN-A7HX	-6.20284
TCGA-LN-A7HY	-0.180412
TCGA-JY-A6FD	-3.87784
TCGA-LN-A49P	0.253524
TCGA-IG-A3YB	5.48552
TCGA-IC-A6RF	2.18844
TCGA-VR-A8EX	5.58346
TCGA-XP-A8T8	0.460402
TCGA-LN-A8I1	4.97378
TCGA-LN-A7HV	3.16179
TCGA-LN-A8HZ	3.60842
TCGA-LN-A4A4	-1.98844
TCGA-VR-AA4G	-2.02051
TCGA-VR-A8EZ	3.58931
TCGA-IG-A625	2.66931
TCGA-S8-A6BW	-0.236055
TCGA-Z6-A9VB	3.69153
TCGA-VR-A8EU	-3.40817
TCGA-IG-A97H	-1.97251
TCGA-IG-A3QL	4.19296
TCGA-IG-A3YA	0.589715
TCGA-Z6-A8JD	-2.98076
TCGA-LN-A49S	4.38434
TCGA-JY-A6FA	0.685843
TCGA-L7-A56G	0.874256
