# Supplementary material for: Characterization of Interplay Between Autophagy and Ferroptosis and Their Synergistical Roles on Manipulating Immunological Tumor Microenvironment in Squamous Cell Carcinomas
Source: Front Immunol. 2022 Feb 4;12:739039. doi: 10.3389/fimmu.2021.739039 (PMC8854375; doi:10.3389/fimmu.2021.739039)
Supplement: Supplementary Table 5 — The FPI scores of SCCs samples. [file Table_5.xlsx]

## Sheet: Sheet1
TCGA-LN-A9FO	1.69464
TCGA-IG-A50L	-5.18995
TCGA-IG-A5B8	1.99848
TCGA-Z6-A9VB	-0.989395
TCGA-VR-A8ET	1.35658
TCGA-Z6-A8JE	0.903832
TCGA-IG-A3YB	2.68881
TCGA-Z6-AAPN	1.30632
TCGA-V5-A7RC	-2.49758
TCGA-Z6-A8JD	0.712887
TCGA-JY-A6FE	-0.902204
TCGA-L5-A43J	-1.29374
TCGA-LN-A5U5	-3.24867
TCGA-IG-A8O2	-1.35978
TCGA-KH-A6WC	-0.845389
TCGA-L5-A88Z	-2.75141
TCGA-VR-A8EW	-2.43464
TCGA-IG-A6QS	1.64939
TCGA-LN-A7HV	0.586072
TCGA-L7-A56G	0.616352
TCGA-LN-A4A9	1.47074
TCGA-LN-A7HW	-4.02267
TCGA-LN-A9FP	1.21842
TCGA-LN-A7HY	2.94709
TCGA-IG-A97I	0.753777
TCGA-LN-A7HX	-3.67001
TCGA-LN-A9FR	-4.8361
TCGA-LN-A49P	-2.18004
TCGA-LN-A8HZ	-4.63065
TCGA-LN-A5U6	-2.88658
TCGA-LN-A4MQ	-3.85747
TCGA-VR-A8ER	-2.68728
TCGA-LN-A49Y	4.50037
TCGA-LN-A4A1	-0.371018
TCGA-LN-A4A4	-0.126728
TCGA-LN-A49X	0.260843
TCGA-LN-A49M	0.667722
TCGA-LN-A4A3	0.945859
TCGA-IG-A625	-3.75793
TCGA-LN-A9FQ	-4.2902
TCGA-LN-A49S	1.24349
TCGA-LN-A7HZ	-2.5234
TCGA-LN-A8I1	-1.36076
TCGA-LN-A49W	1.47597
TCGA-LN-A8I0	-2.09322
TCGA-LN-A49O	0.538649
TCGA-L5-A8NK	0.600225
TCGA-XP-A8T8	-2.14078
TCGA-IG-A97H	-0.445948
TCGA-LN-A49U	-3.9226
TCGA-V5-AASV	1.74184
TCGA-L5-A88S	1.47017
TCGA-LN-A4A8	1.13122
TCGA-IC-A6RF	0.957855
TCGA-VR-AA7I	1.50188
TCGA-IG-A51D	1.53931
TCGA-VR-AA4G	0.685537
TCGA-VR-A8EZ	-1.83504
TCGA-VR-A8EU	-2.17213
TCGA-IG-A4P3	0.91003
TCGA-IG-A3YC	1.86384
TCGA-S8-A6BW	-1.27764
TCGA-IG-A3YA	0.560837
TCGA-L5-A8NQ	0.720084
TCGA-LN-A4A5	-0.416483
TCGA-IG-A5S3	2.22504
TCGA-JY-A93F	1.97145
TCGA-XP-A8T6	-1.74294
TCGA-L5-A88W	0.261946
TCGA-LN-A5U7	-5.20629
TCGA-VR-A8EO	1.88701
TCGA-VR-A8EP	-1.1012
TCGA-VR-A8EX	0.608403
TCGA-IG-A3I8	0.870754
TCGA-VR-A8EY	-2.23343
TCGA-IG-A3QL	-1.95155
TCGA-JY-A6FG	2.03874
TCGA-JY-A6FA	-2.85072
TCGA-L5-A4OM	0.135349
TCGA-VR-A8Q7	3.66586
TCGA-JY-A6FD	1.10706
TCGA-58-8386	-0.703189
TCGA-EK-A2RO	-0.142174
TCGA-CV-7421	0.431394
TCGA-IQ-A61I	3.92806
TCGA-NC-A5HD	-1.34788
TCGA-EK-A3GJ	0.858671
TCGA-56-7731	1.62999
TCGA-EK-A2R9	3.1044
TCGA-56-A5DR	-1.87544
TCGA-ZJ-AAXU	0.460185
TCGA-77-7338	-2.91155
TCGA-94-7557	-4.92936
TCGA-XC-AA0X	-0.718747
TCGA-56-A5DS	2.81927
TCGA-EK-A2RB	2.02235
TCGA-33-A5GW	-1.23504
TCGA-EA-A97N	1.05306
TCGA-CX-7082	0.107426
TCGA-HD-A4C1	-2.05364
TCGA-EK-A2PK	-0.367761
TCGA-37-3792	-0.837814
TCGA-37-4141	0.177061
TCGA-51-4079	-2.54814
TCGA-51-4080	-2.54337
TCGA-EK-A2PL	2.00037
TCGA-EK-A2RK	2.08701
TCGA-37-3789	-1.11835
TCGA-NK-A7XE	0.279327
TCGA-CV-7414	0.843704
TCGA-F7-A61W	0.8656
TCGA-77-7141	-3.15775
TCGA-22-4596	0.236666
TCGA-EK-A2PM	-3.76419
TCGA-ZJ-AAX4	1.61155
TCGA-CV-A463	0.336484
TCGA-85-8287	1.58141
TCGA-22-5478	0.795494
TCGA-LP-A5U3	-1.29253
TCGA-LP-A4AW	1.39208
TCGA-EK-A2R7	1.61235
TCGA-EK-A3GN	0.235163
TCGA-66-2755	0.155566
TCGA-CR-7374	-0.17754
TCGA-66-2744	1.30749
TCGA-66-2756	0.207118
TCGA-66-2763	3.24846
TCGA-66-2753	0.944573
TCGA-66-2766	-1.73582
TCGA-CV-A45V	-0.476608
TCGA-34-7107	0.993855
TCGA-85-7843	0.264235
TCGA-NC-A5HH	3.23519
TCGA-56-8503	0.47469
TCGA-85-7710	-0.148999
TCGA-ZJ-AAXA	0.893896
TCGA-EK-A2R8	-1.06801
TCGA-FU-A3TX	1.07423
TCGA-EK-A2PG	2.7802
TCGA-33-4589	0.258823
TCGA-EK-A2RM	-3.63408
TCGA-VS-A9UJ	-2.37459
TCGA-39-5028	-0.89293
TCGA-EK-A2RJ	1.00423
TCGA-22-1011	2.23221
TCGA-56-8622	1.97579
TCGA-CV-7102	-3.19221
TCGA-MT-A67D	-0.229397
TCGA-EK-A2RE	-1.90375
TCGA-39-5030	1.92477
TCGA-66-2785	0.371638
TCGA-66-2737	-2.3994
TCGA-66-2754	-1.71049
TCGA-66-2765	1.83818
TCGA-66-2767	1.42076
TCGA-66-2768	0.359761
TCGA-66-2777	-2.86698
TCGA-85-8355	-1.06015
TCGA-98-A53B	1.36376
TCGA-P3-A6T4	-1.52555
TCGA-CV-7255	-0.381229
TCGA-CV-6934	-0.553074
TCGA-BA-A6DG	0.729992
TCGA-92-8065	3.0467
TCGA-EK-A2RN	4.58943
TCGA-C5-A1MK	-1.56465
TCGA-CV-6961	-2.82915
TCGA-D6-6824	0.745806
TCGA-34-2596	-2.84605
TCGA-CN-A642	2.93816
TCGA-92-7340	1.69612
TCGA-68-7755	-3.23976
TCGA-98-8020	0.122776
TCGA-18-4086	-2.41823
TCGA-UF-A71A	-1.78638
TCGA-NC-A5HL	-0.942358
TCGA-CQ-5326	-3.47149
TCGA-43-8118	0.543713
TCGA-90-7767	1.67624
TCGA-PN-A8MA	3.46865
TCGA-UF-A7JV	0.375195
TCGA-F7-A50I	-0.730993
TCGA-66-2773	-2.8999
TCGA-CR-7371	-1.3112
TCGA-85-8353	-1.34691
TCGA-T3-A92N	-1.11263
TCGA-60-2720	1.96312
TCGA-JW-A5VH	-2.20729
TCGA-4P-AA8J	1.37718
TCGA-37-5819	-0.0917475
TCGA-VS-A9UV	0.667343
TCGA-CR-7370	-2.94858
TCGA-56-8305	-1.67695
TCGA-56-8304	2.76434
TCGA-92-7341	-3.67433
TCGA-CV-7429	-5.16325
TCGA-BA-6871	0.480702
TCGA-C5-A1MP	-1.33535
TCGA-60-2696	-0.23899
TCGA-CV-A6JU	-0.25493
TCGA-HD-A6HZ	0.486147
TCGA-85-A5B5	1.20074
TCGA-NK-A5CX	3.1249
TCGA-CN-6995	1.99641
TCGA-O2-A52Q	-1.19639
TCGA-43-6773	-1.15315
TCGA-ZX-AA5X	0.158425
TCGA-66-2781	-0.298979
TCGA-BA-6873	-0.957006
TCGA-37-3783	1.8503
TCGA-66-2795	-1.874
TCGA-92-8063	-2.15189
TCGA-94-8035	0.607028
TCGA-34-8455	-0.854841
TCGA-66-2789	0.823016
TCGA-CV-6962	-1.78404
TCGA-NC-A5HK	1.4816
TCGA-EK-A2RC	-0.0820462
TCGA-CQ-5334	-0.534017
TCGA-CQ-6227	-0.213021
TCGA-HD-A634	2.3547
TCGA-22-1002	0.969935
TCGA-BB-4227	0.517956
TCGA-46-3769	-2.3784
TCGA-18-3407	-1.52512
TCGA-NC-A5HF	-0.700086
TCGA-CN-4726	-2.69803
TCGA-33-A4WN	-2.29676
TCGA-VS-A94Y	-0.879089
TCGA-CV-6938	0.760792
TCGA-CV-7236	-0.550388
TCGA-BB-4225	2.09108
TCGA-18-3410	-0.563775
TCGA-C5-A902	2.27213
TCGA-56-8083	2.07163
TCGA-CV-7252	1.86139
TCGA-34-5929	2.10507
TCGA-66-2791	-0.874477
TCGA-94-8490	-1.95601
TCGA-CR-7398	0.393642
TCGA-CV-7101	-3.41776
TCGA-92-8064	-0.402188
TCGA-85-8352	2.07872
TCGA-C5-A1BN	-1.70057
TCGA-CV-6936	1.80863
TCGA-43-6771	-1.20926
TCGA-52-7809	2.65424
TCGA-QK-A8Z8	-2.11106
TCGA-BA-A6DD	0.333677
TCGA-98-A539	-3.50003
TCGA-77-A5G7	3.99817
TCGA-CR-7399	1.72159
TCGA-CV-A6JD	2.00553
TCGA-CR-6478	0.862361
TCGA-CV-6952	-0.217656
TCGA-BB-4217	-0.222668
TCGA-18-4083	2.87215
TCGA-C9-A47Z	0.790516
TCGA-CV-7438	-0.952598
TCGA-CV-A6JM	1.27475
TCGA-85-6798	-1.2736
TCGA-CV-A6JO	0.785822
TCGA-CV-A45X	1.67807
TCGA-56-7730	0.124764
TCGA-77-8007	-1.89539
TCGA-EK-A2IP	2.13354
TCGA-68-7756	-2.75058
TCGA-CN-6020	-2.15786
TCGA-37-4135	2.42907
TCGA-T2-A6WX	0.98226
TCGA-HD-A6I0	3.02594
TCGA-33-AASB	-3.35175
TCGA-68-7757	2.45607
TCGA-77-8145	-0.985466
TCGA-CV-5978	-4.48927
TCGA-CV-A465	0.0574411
TCGA-66-2769	0.542068
TCGA-BA-A6DB	2.01879
TCGA-T2-A6X0	0.99613
TCGA-CV-6956	-1.71999
TCGA-MZ-A5BI	3.50813
TCGA-CV-7434	0.278655
TCGA-QK-A6IG	0.653969
TCGA-22-0944	-2.018
TCGA-CN-A63T	-0.314088
TCGA-EA-A50E	-1.47803
TCGA-37-4132	0.173297
TCGA-D6-A6EM	2.03956
TCGA-CR-6487	4.04504
TCGA-43-7657	-0.647901
TCGA-85-8481	-2.50075
TCGA-37-4133	-2.39157
TCGA-MT-A51X	-1.86381
TCGA-37-4129	4.2455
TCGA-CV-7099	-2.9902
TCGA-68-8250	0.681077
TCGA-37-4130	4.04879
TCGA-DS-A7WI	0.775552
TCGA-JW-A852	0.424119
TCGA-EX-A69M	1.48222
TCGA-CN-5363	-0.888102
TCGA-QK-AA3K	-0.0716311
TCGA-C5-A8XI	0.957219
TCGA-CV-6959	-2.80786
TCGA-MA-AA42	1.1557
TCGA-CN-5370	-0.721037
TCGA-CN-5358	-0.463818
TCGA-O2-A52W	4.29904
TCGA-DS-A1O9	-5.76707
TCGA-52-7811	-1.07554
TCGA-BB-A6UO	1.05744
TCGA-CV-7100	-0.150125
TCGA-60-2712	2.0057
TCGA-Q1-A6DT	-1.31166
TCGA-BA-4078	1.95549
TCGA-CN-6021	-0.638694
TCGA-34-5236	-2.60066
TCGA-BB-4224	3.46016
TCGA-MA-AA41	-0.981688
TCGA-CR-7377	-0.985823
TCGA-CN-6022	-0.919501
TCGA-CR-6493	-1.30708
TCGA-BA-4075	-2.18952
TCGA-C5-A7X3	-0.50244
TCGA-Q1-A73Q	-0.870964
TCGA-QK-A6II	2.10672
TCGA-21-1081	-0.437414
TCGA-90-7766	3.78824
TCGA-22-4609	-0.666168
TCGA-CV-6441	2.17824
TCGA-D6-6517	-0.736454
TCGA-CV-7413	2.17256
TCGA-85-6175	2.39236
TCGA-CV-6935	-3.89742
TCGA-43-A475	-1.99731
TCGA-46-3768	-3.54659
TCGA-56-8626	0.664866
TCGA-VS-A8EB	-1.31403
TCGA-66-2793	2.241
TCGA-85-8277	-1.36212
TCGA-CR-6481	1.19679
TCGA-60-2698	-2.07407
TCGA-56-8625	0.971745
TCGA-CQ-5332	-3.83596
TCGA-CV-A6K2	-2.24172
TCGA-CN-6988	0.414221
TCGA-FU-A5XV	0.800055
TCGA-BB-A5HY	-2.7939
TCGA-CX-7085	-1.05881
TCGA-90-A59Q	3.89483
TCGA-46-6025	-2.81151
TCGA-CV-7180	0.738268
TCGA-KU-A6H8	0.523259
TCGA-21-5787	2.1808
TCGA-P3-A5QF	1.34773
TCGA-CV-6955	-2.4309
TCGA-BA-A6DI	0.619622
TCGA-CN-6024	-2.36002
TCGA-77-7138	2.19924
TCGA-O2-A5IB	2.6239
TCGA-CQ-5333	1.77718
TCGA-CV-6941	0.156755
TCGA-LP-A4AU	-0.0670404
TCGA-CR-6482	0.339069
TCGA-18-3412	1.42278
TCGA-63-A5MN	1.18575
TCGA-MA-AA43	0.443655
TCGA-C5-A0TN	-2.2884
TCGA-D6-6826	-1.9852
TCGA-VS-A8QC	0.3956
TCGA-BA-A6DA	2.62875
TCGA-CN-5365	1.37935
TCGA-77-8140	0.666122
TCGA-CN-5367	1.5664
TCGA-CQ-A4C7	-0.675357
TCGA-43-A474	-2.83735
TCGA-CR-6484	-0.290885
TCGA-UC-A7PD	-0.303583
TCGA-CN-6998	-0.767601
TCGA-22-5482	-2.45583
TCGA-CR-5247	-2.25541
TCGA-22-4613	0.894498
TCGA-43-8116	0.762304
TCGA-60-2726	2.58791
TCGA-90-7769	-2.55227
TCGA-F7-A622	1.71511
TCGA-CN-5366	-0.250399
TCGA-IQ-A61G	-0.720553
TCGA-MF-A522	-3.05155
TCGA-CV-7253	-2.74444
TCGA-CR-6480	1.21447
TCGA-66-2782	-1.88633
TCGA-CV-6945	1.30669
TCGA-43-A56V	1.0696
TCGA-66-2780	0.343592
TCGA-CN-A641	-0.29362
TCGA-70-6722	-0.00290394
TCGA-D6-A6EQ	2.17492
TCGA-EA-A44S	2.03277
TCGA-UC-A7PG	0.59283
TCGA-46-3766	1.20929
TCGA-QK-A8ZA	-5.16839
TCGA-18-3406	2.76411
TCGA-FU-A23K	4.04167
TCGA-60-2697	0.526161
TCGA-70-6723	-2.93794
TCGA-DS-A1OC	-3.15949
TCGA-D6-A4ZB	-0.579948
TCGA-CN-5359	-3.67426
TCGA-CN-A63W	1.47243
TCGA-85-A53L	0.502271
TCGA-F7-A624	1.91639
TCGA-56-5897	-3.74039
TCGA-CQ-A4CH	0.172097
TCGA-CR-6488	-0.586643
TCGA-LP-A4AX	1.57685
TCGA-CN-5369	-0.582445
TCGA-EK-A2GZ	-0.155322
TCGA-77-8131	0.169015
TCGA-85-8584	-0.0871461
TCGA-BA-6872	-0.923449
TCGA-MT-A67F	3.18231
TCGA-CV-7097	-0.355859
TCGA-HD-8634	0.225022
TCGA-C9-A480	2.37266
TCGA-QK-A6IJ	4.4978
TCGA-RS-A6TO	1.81127
TCGA-O2-A52S	-2.66326
TCGA-D6-A6ES	2.23593
TCGA-CN-4729	-0.51969
TCGA-CR-7389	-1.66793
TCGA-QK-A8Z7	0.665811
TCGA-L3-A4E7	4.26629
TCGA-BB-A6UM	2.77237
TCGA-CV-7104	-1.04166
TCGA-CN-4736	0.457921
TCGA-P3-A6T6	4.14711
TCGA-46-3767	1.60317
TCGA-EA-A3QD	1.91584
TCGA-CN-4742	-1.65545
TCGA-56-8201	1.39427
TCGA-22-4604	0.907983
TCGA-P3-A6T8	-1.38725
TCGA-LA-A446	-2.77603
TCGA-85-8288	2.34674
TCGA-CQ-6225	-0.0696306
TCGA-D6-6515	0.992319
TCGA-TN-A7HJ	0.0562728
TCGA-58-8387	3.45382
TCGA-46-3765	-1.89239
TCGA-56-A4BX	-0.635245
TCGA-CV-5970	-0.845016
TCGA-KU-A66S	-0.625533
TCGA-68-8251	0.938463
TCGA-BA-A6DJ	0.0142286
TCGA-H7-7774	-3.55672
TCGA-43-8115	1.52611
TCGA-LA-A7SW	0.703772
TCGA-EA-A78R	1.19179
TCGA-TN-A7HI	5.09112
TCGA-58-8388	1.88019
TCGA-C5-A7X5	-4.34507
TCGA-BA-4076	-0.816759
TCGA-T3-A92M	2.56092
TCGA-NC-A5HJ	0.121269
TCGA-56-8624	1.8557
TCGA-HD-A633	-0.711745
TCGA-IQ-A61O	2.25001
TCGA-46-6026	4.23688
TCGA-D6-A6EP	7.35883
TCGA-UF-A7JK	1.4179
TCGA-DQ-7588	-3.66904
TCGA-Q1-A73O	-2.45535
TCGA-33-4586	-3.54094
TCGA-56-8309	2.91066
TCGA-90-7964	-2.14441
TCGA-22-1012	-1.99274
TCGA-CQ-A4CG	-5.54472
TCGA-94-A4VJ	-0.751427
TCGA-43-A56U	2.74155
TCGA-CN-4738	-0.0919298
TCGA-MT-A51W	-0.0218177
TCGA-BA-A6DE	-0.0219405
TCGA-56-A62T	-3.49864
TCGA-IQ-7632	-0.475843
TCGA-VS-A9UU	2.34998
TCGA-VS-A9UL	1.26236
TCGA-56-7223	-2.95633
TCGA-WA-A7H4	1.42169
TCGA-RA-A741	1.31511
TCGA-22-5474	-2.44256
TCGA-HD-8224	-0.540962
TCGA-C5-A907	0.145924
TCGA-68-A59J	-1.76944
TCGA-NC-A5HQ	2.22023
TCGA-QK-A8Z9	0.791452
TCGA-BA-6870	-0.994957
TCGA-CV-7424	-3.07323
TCGA-HM-A4S6	-3.07308
TCGA-22-1000	1.09426
TCGA-56-8082	0.314365
TCGA-85-A511	-0.158132
TCGA-CQ-6228	-4.73559
TCGA-63-A5MM	0.675867
TCGA-H7-8502	-3.14211
TCGA-CV-6950	-0.590102
TCGA-H7-8501	-0.365244
TCGA-BA-4074	2.04498
TCGA-EX-A3L1	-2.10221
TCGA-CV-A468	0.663107
TCGA-85-A512	2.06097
TCGA-QK-AA3J	0.934542
TCGA-85-8479	1.22835
TCGA-VS-AA62	-3.58391
TCGA-MT-A7BN	3.70533
TCGA-C5-A7CL	-0.34559
TCGA-IQ-A6SH	0.256075
TCGA-BA-6868	-1.3929
TCGA-EX-A8YF	0.568017
TCGA-JW-A5VL	-0.249511
TCGA-21-1078	2.17278
TCGA-VS-A953	-0.561671
TCGA-CQ-6219	1.26539
TCGA-CR-6492	-0.799117
TCGA-P3-A5Q6	-0.94204
TCGA-56-8629	-0.392166
TCGA-85-A510	3.38492
TCGA-T2-A6WZ	2.66817
TCGA-Q1-A5R3	3.69195
TCGA-IQ-7630	0.112428
TCGA-P3-A6T7	-0.0948945
TCGA-MZ-A6I9	2.37609
TCGA-L3-A524	-2.31729
TCGA-FU-A3WB	1.02859
TCGA-D6-6825	0.481181
TCGA-94-A5I4	-0.922763
TCGA-68-A59I	1.33855
TCGA-CN-5364	-0.908397
TCGA-85-A50Z	0.0414337
TCGA-CV-7430	-2.35019
TCGA-63-A5MT	0.792596
TCGA-Q1-A5R2	0.498295
TCGA-BA-A8YP	-2.47043
TCGA-58-8392	-1.33127
TCGA-VS-A94X	-0.339926
TCGA-CV-7437	-3.08391
TCGA-22-5492	0.245631
TCGA-56-8504	-0.608067
TCGA-85-8351	0.837634
TCGA-NK-A5D1	3.0256
TCGA-DS-A5RQ	0.303841
TCGA-CR-6477	-2.50747
TCGA-34-5241	0.353446
TCGA-RS-A6TP	0.200564
TCGA-66-2727	-3.04518
TCGA-56-8308	-0.958541
TCGA-C5-A901	-2.07789
TCGA-UP-A6WW	3.54835
TCGA-39-5040	-1.03766
TCGA-BA-5555	-0.14384
TCGA-CR-7383	-3.67997
TCGA-CV-7248	-3.11099
TCGA-CV-5431	1.65663
TCGA-C5-A7UC	-3.15649
TCGA-MY-A913	-2.21835
TCGA-CN-A49A	1.44703
TCGA-CN-6996	-0.960708
TCGA-96-8170	1.80615
TCGA-56-7822	-1.48604
TCGA-Q1-A6DW	-1.36598
TCGA-94-A5I6	-3.46376
TCGA-D6-A4Z9	-0.269987
TCGA-77-8138	-0.599252
TCGA-GH-A9DA	-0.17672
TCGA-VS-A9V3	-0.451023
TCGA-MA-AA3Y	-1.23192
TCGA-4J-AA1J	-0.93158
TCGA-QK-A8ZB	2.15821
TCGA-F7-A620	3.4783
TCGA-56-A4BY	-1.89075
TCGA-39-5039	-0.956312
TCGA-CV-5966	1.25634
TCGA-CV-5439	0.822443
TCGA-UF-A7JC	-1.50725
TCGA-MZ-A7D7	-2.21763
TCGA-C5-A3HE	0.434064
TCGA-DQ-5631	-1.86075
TCGA-UF-A7JJ	0.558242
TCGA-85-8664	1.81153
TCGA-JW-AAVH	2.58458
TCGA-KU-A66T	-0.998768
TCGA-98-A53A	-2.61891
TCGA-VS-A9V2	1.5979
TCGA-VS-A9UY	-0.897275
TCGA-56-5898	-1.23886
TCGA-96-8169	-1.67353
TCGA-BB-4228	2.21808
TCGA-43-5668	-1.37592
TCGA-94-7943	-2.06854
TCGA-CV-7263	-0.441756
TCGA-56-7222	-0.570934
TCGA-CR-6474	-1.82027
TCGA-98-A53I	-1.42866
TCGA-D6-6827	3.27292
TCGA-C5-A1BF	0.741265
TCGA-56-A4ZK	-1.91352
TCGA-CV-7095	-0.903631
TCGA-CX-7086	-1.46681
TCGA-22-5483	-3.08714
TCGA-F7-A61S	2.33998
TCGA-85-7950	0.548204
TCGA-CV-7247	-0.331651
TCGA-P3-A6T3	-0.777289
TCGA-P3-A6T0	-5.43287
TCGA-66-2771	2.40135
TCGA-66-2778	2.27909
TCGA-FU-A2QG	-0.654082
TCGA-IQ-A6SG	-1.08097
TCGA-85-8049	-1.19894
TCGA-CN-6018	-0.0149552
TCGA-J1-A4AH	-1.35184
TCGA-ZJ-A8QR	-2.30367
TCGA-CV-5436	-1.47856
TCGA-56-A4BW	3.21924
TCGA-EK-A2PI	-3.82881
TCGA-KU-A6H7	2.8616
TCGA-22-4607	1.11867
TCGA-96-A4JK	-2.0755
TCGA-CN-A6V7	4.32372
TCGA-MA-AA3Z	0.328503
TCGA-R2-A69V	-0.10247
TCGA-43-7656	1.35107
TCGA-QK-A6VC	1.145
TCGA-85-A4QR	1.73562
TCGA-CV-7433	-1.24607
TCGA-33-6737	-2.05429
TCGA-56-7582	-3.19869
TCGA-EX-A69L	1.22534
TCGA-CV-6943	0.967913
TCGA-C5-A1BQ	-1.32256
TCGA-85-A4JC	1.13407
TCGA-CR-7380	-0.70219
TCGA-CV-A6K0	0.800709
TCGA-MU-A8JM	-0.518694
TCGA-VS-A8EJ	0.247863
TCGA-56-7221	0.225379
TCGA-90-A4ED	4.77311
TCGA-F7-A50G	1.10021
TCGA-F7-A623	2.05893
TCGA-56-8628	0.904423
TCGA-MA-AA3X	0.589969
TCGA-98-A53H	0.510281
TCGA-EX-A1H5	2.4688
TCGA-TN-A7HL	3.24859
TCGA-C5-A3HL	-0.533301
TCGA-BA-A4IH	1.14481
TCGA-DQ-7591	3.52309
TCGA-JW-A5VK	-1.52918
TCGA-BA-5557	-2.32378
TCGA-BA-A6DL	-0.383617
TCGA-22-4591	-4.28499
TCGA-BB-8601	-3.87649
TCGA-CV-6937	0.658524
TCGA-CN-4737	-0.183265
TCGA-WA-A7GZ	2.06654
TCGA-98-A53J	-1.16541
TCGA-UF-A7JO	-3.52462
TCGA-HM-A3JK	2.31621
TCGA-77-7140	-1.94531
TCGA-C5-A8YT	0.724221
TCGA-MY-A5BF	-0.537248
TCGA-CN-A6V6	4.45224
TCGA-C5-A1ML	0.182379
TCGA-C5-A8ZZ	-0.962908
TCGA-JX-A5QV	2.18099
TCGA-H7-A76A	3.6703
TCGA-56-A49D	2.2781
TCGA-FU-A3NI	0.318681
TCGA-CV-A45P	1.36891
TCGA-66-2758	-2.57662
TCGA-56-A4ZJ	1.71398
TCGA-94-7033	1.54142
TCGA-CV-6433	4.19926
TCGA-QK-A64Z	0.661102
TCGA-QK-A6VB	-2.50394
TCGA-66-2742	-0.969103
TCGA-JX-A3PZ	0.367941
TCGA-60-2695	2.36923
TCGA-BA-6869	1.78239
TCGA-CN-A49C	2.20154
TCGA-QK-A652	0.981114
TCGA-98-A53D	2.992
TCGA-CV-A6JY	-0.41697
TCGA-98-8023	1.23975
TCGA-JW-A5VJ	0.341225
TCGA-98-7454	0.975594
TCGA-QK-A6IH	1.08036
TCGA-43-6770	-2.02528
TCGA-CQ-5325	-0.0678686
TCGA-F7-8489	-0.386499
TCGA-HM-A3JJ	0.142371
TCGA-37-A5EN	0.349434
TCGA-CV-7177	-4.26523
TCGA-CV-6939	1.04241
TCGA-56-6545	0.891839
TCGA-HD-7831	0.302673
TCGA-60-2707	-0.235435
TCGA-22-0940	-0.199347
TCGA-HD-8314	0.987084
TCGA-22-A5C4	4.2073
TCGA-CV-7440	-1.63984
TCGA-77-A5G6	2.90451
TCGA-CN-A63V	1.61714
TCGA-UF-A7JS	6.28802
TCGA-85-8350	1.73617
TCGA-43-2578	-1.46172
TCGA-MA-AA3W	1.18379
TCGA-CV-A6K1	4.49662
TCGA-D6-A6EN	3.05128
TCGA-85-8666	-2.2855
TCGA-90-A4EE	2.73195
TCGA-56-8623	1.78514
TCGA-CR-6491	-1.06719
TCGA-CV-7415	1.18707
TCGA-HD-8635	-0.00172091
TCGA-DS-A3LQ	-4.92503
TCGA-43-6143	-1.03994
TCGA-66-2788	-0.962362
TCGA-66-2790	0.257065
TCGA-66-2770	-1.27862
TCGA-CV-5971	0.732605
TCGA-D6-6823	-1.34771
TCGA-QK-A6IF	4.74917
TCGA-CQ-A4C9	-0.742328
TCGA-77-6845	-3.07054
TCGA-D6-A74Q	2.49312
TCGA-CN-A6UY	4.99995
TCGA-CV-A6JZ	0.152325
TCGA-C5-A8YQ	1.41361
TCGA-18-3414	0.891193
TCGA-CN-A499	2.30652
TCGA-60-2724	1.12895
TCGA-BI-A20A	0.209991
TCGA-BA-5151	-2.09965
TCGA-FU-A23L	2.365
TCGA-BA-5556	-0.719213
TCGA-CN-6013	1.85659
TCGA-VS-A8EI	-0.670703
TCGA-EA-A6QX	1.183
TCGA-22-4595	1.58541
TCGA-85-8052	-2.83432
TCGA-VS-A9UD	2.17909
TCGA-UF-A7JD	-1.19189
TCGA-39-5029	-1.63032
TCGA-85-A4PA	5.76415
TCGA-CN-A6V3	0.77046
TCGA-EA-A411	0.457037
TCGA-JW-A5VI	1.30753
TCGA-CR-7397	0.282706
TCGA-43-6647	0.453514
TCGA-90-6837	1.85105
TCGA-CR-7372	-0.870055
TCGA-D6-8568	-1.57093
TCGA-D6-A6EO	-2.58115
TCGA-F7-A61V	0.482085
TCGA-66-2783	-4.79794
TCGA-EA-A3QE	-0.409619
TCGA-66-2759	-1.06717
TCGA-CV-7416	-5.68419
TCGA-85-8048	1.32376
TCGA-63-A5MP	2.0605
TCGA-D6-8569	0.0304666
TCGA-NC-A5HP	0.537893
TCGA-HG-A2PA	-4.48563
TCGA-CN-A498	-1.59981
TCGA-D6-6516	1.0616
TCGA-BB-A5HU	-0.793147
TCGA-HD-7754	1.53397
TCGA-EA-A5O9	2.54904
TCGA-CV-7418	-1.59778
TCGA-66-2786	-0.742575
TCGA-WL-A834	-1.90004
TCGA-EA-A43B	2.15175
TCGA-FU-A3TQ	-1.60642
TCGA-CR-7382	-0.781168
TCGA-CV-7245	-1.68999
TCGA-EK-A2H1	1.53786
TCGA-CR-5250	2.03003
TCGA-EA-A410	-1.14121
TCGA-77-8143	-0.609095
TCGA-CV-6940	-3.0022
TCGA-34-8456	-0.317747
TCGA-NC-A5HT	3.74263
TCGA-94-8491	1.08388
TCGA-EA-A5FO	-0.926183
TCGA-85-8071	-1.72169
TCGA-60-2725	1.65706
TCGA-CN-4730	-1.11993
TCGA-56-8307	1.63544
TCGA-22-1016	1.12201
TCGA-98-A53C	2.77907
TCGA-CR-7388	-1.51493
TCGA-VS-A9UC	-0.0467703
TCGA-33-AASL	0.387605
TCGA-85-A50M	0.502891
TCGA-98-A538	0.337293
TCGA-BB-A5HZ	0.775502
TCGA-18-5595	-3.51743
TCGA-EA-A5ZF	-0.208929
TCGA-EA-A5ZE	0.118182
TCGA-VS-A9UM	0.198448
TCGA-VS-A8EK	-0.151508
TCGA-EA-A5ZD	0.471554
TCGA-QK-A6V9	5.20604
TCGA-77-8144	1.70372
TCGA-JW-A5VG	0.0736789
TCGA-52-7812	-2.23632
TCGA-HD-7832	0.0470475
TCGA-C5-A8YR	2.28766
TCGA-CN-4740	-2.08285
TCGA-77-A5GF	-0.855096
TCGA-96-A4JL	3.3539
TCGA-43-5670	-0.378664
TCGA-BA-A6D8	-1.44856
TCGA-CV-A45O	2.42072
TCGA-CV-A6JT	1.88179
TCGA-CN-6017	1.48234
TCGA-MU-A51Y	-1.49915
TCGA-BA-A4IG	0.463598
TCGA-FU-A3YQ	-0.37319
TCGA-DS-A1OB	-2.09778
TCGA-CV-6960	-3.51061
TCGA-52-7622	-3.06145
TCGA-HD-7753	-1.83097
TCGA-37-A5EM	0.898588
TCGA-D6-A6EK	2.2734
TCGA-DS-A1OA	-1.0862
TCGA-56-1622	-0.754903
TCGA-P3-A6T5	-0.95669
TCGA-CR-7373	-0.523236
TCGA-XS-A8TJ	3.52228
TCGA-CQ-A4CB	0.213321
TCGA-BA-A4IF	-1.40108
TCGA-UF-A7JH	1.44199
TCGA-CQ-A4CE	1.03466
TCGA-77-6842	0.319005
TCGA-CN-A49B	1.11476
TCGA-CV-A6JN	3.12994
TCGA-IR-A3LK	-0.0635875
TCGA-60-2722	-2.01023
TCGA-P3-A5Q5	1.5147
TCGA-58-A46N	-1.69759
TCGA-85-A513	3.95042
TCGA-VS-A9UB	-1.1506
TCGA-CR-7402	2.42009
TCGA-51-4081	-2.23207
TCGA-58-8390	1.33972
TCGA-85-7844	-2.75143
TCGA-CR-7391	0.0370049
TCGA-66-2792	-2.05711
TCGA-MT-A67A	1.41169
TCGA-CV-6951	-3.05235
TCGA-22-5485	-1.79469
TCGA-BA-A4II	0.800522
TCGA-C5-A1M8	2.38594
TCGA-85-A4CL	2.30762
TCGA-52-7810	-1.75157
TCGA-56-7580	1.41903
TCGA-CV-7568	0.138735
TCGA-85-A4QQ	0.2864
TCGA-CR-7395	0.35875
TCGA-85-8072	-1.2649
TCGA-CN-6011	0.305542
TCGA-98-8022	2.39429
TCGA-77-A5GB	2.5282
TCGA-98-8021	0.307865
TCGA-EA-A3HR	-2.13625
TCGA-DQ-5629	-3.50274
TCGA-85-A4JB	2.81187
TCGA-F7-A50J	1.99588
TCGA-CQ-A4CI	-3.452
TCGA-VS-A8QM	1.45467
TCGA-56-7579	-1.74032
TCGA-85-7698	-2.54103
TCGA-EA-A3HT	0.56472
TCGA-FU-A3HY	-1.77171
TCGA-C5-A1M6	0.254664
TCGA-EA-A3HS	0.459747
TCGA-85-8070	-1.82695
TCGA-21-5782	1.8029
TCGA-CN-A63U	3.71967
TCGA-EA-A439	-1.00129
TCGA-21-1079	-0.114959
TCGA-CR-7376	-0.272843
TCGA-18-3416	-0.0711519
TCGA-22-4605	-1.99223
TCGA-VS-A8Q8	1.38501
TCGA-21-A5DI	1.58827
TCGA-CN-6989	-3.29088
TCGA-60-2721	1.99251
TCGA-CQ-6220	0.127592
TCGA-VS-A8EH	-5.21046
TCGA-T2-A6X2	0.760023
TCGA-CN-6997	-3.06063
TCGA-77-7465	3.39336
TCGA-CR-7393	0.342151
TCGA-UF-A7JT	1.84926
TCGA-F7-8298	0.428433
TCGA-85-8354	-1.91142
TCGA-CR-7385	2.95479
TCGA-CN-4731	-0.175366
TCGA-CQ-6221	1.68701
TCGA-34-2608	-1.0661
TCGA-85-7699	1.9027
TCGA-O2-A52N	-0.545983
TCGA-43-3920	2.89755
TCGA-56-7823	-1.58176
TCGA-EA-A3HU	1.25477
TCGA-VS-A94Z	0.343351
TCGA-IQ-A61J	1.03205
TCGA-CQ-A4CD	0.386774
TCGA-HD-7229	-1.53824
TCGA-DQ-5630	1.34753
TCGA-C5-A1MQ	3.1231
TCGA-34-A5IX	1.17584
TCGA-21-5786	1.17063
TCGA-CR-7379	-0.428824
TCGA-CV-7422	-2.86663
TCGA-CN-6019	-2.98709
TCGA-85-A4CN	-2.25503
TCGA-CX-7219	-1.57902
TCGA-58-A46K	-3.10944
TCGA-CR-6472	3.97964
TCGA-85-8276	2.18581
TCGA-63-A5MY	-0.806752
TCGA-MU-A5YI	1.84429
TCGA-HL-7533	-0.736311
TCGA-22-4601	-0.10835
TCGA-21-1077	-2.00228
TCGA-58-8393	-3.62026
TCGA-85-7697	0.606129
TCGA-CN-A497	0.846022
TCGA-MY-A5BE	2.66573
TCGA-CN-6992	-1.37186
TCGA-22-4593	-1.42646
TCGA-58-A46M	-2.36064
TCGA-CV-A6JE	5.00197
TCGA-60-2715	1.61617
TCGA-CR-7401	-0.332584
TCGA-CV-A45U	1.13554
TCGA-CV-7407	-3.74453
TCGA-C5-A1MI	-0.818169
TCGA-CR-7369	-0.864757
TCGA-60-2723	-3.5123
TCGA-CV-7446	-2.70358
TCGA-CV-7242	-0.661022
TCGA-18-3417	0.758602
TCGA-VS-A8QA	0.421394
TCGA-63-A5MV	2.03398
TCGA-FU-A3HZ	-2.57014
TCGA-IR-A3LL	3.96616
TCGA-77-8156	-1.30793
TCGA-39-5034	-4.79673
TCGA-85-7696	-1.62542
TCGA-C5-A1BI	-1.54452
TCGA-85-8580	-0.0413522
TCGA-33-AAS8	-2.19546
TCGA-DS-A0VK	-4.91199
TCGA-P3-A6SW	2.06098
TCGA-EA-A3Y4	2.55023
TCGA-CR-6473	1.57511
TCGA-F7-7848	-0.90227
TCGA-DQ-5625	-0.495859
TCGA-BA-4077	-0.778478
TCGA-EA-A3HQ	-0.752758
TCGA-IQ-A61H	-4.79103
TCGA-DQ-7592	-0.0838361
TCGA-37-A5EL	0.154032
TCGA-IQ-A61E	-0.431212
TCGA-77-8128	-0.658913
TCGA-CR-5249	1.73852
TCGA-60-2704	-0.880583
TCGA-CN-4725	-1.82448
TCGA-85-8582	0.373252
TCGA-22-4599	-2.13426
TCGA-IQ-7631	3.81996
TCGA-43-2581	0.015154
TCGA-CQ-6229	-0.0624432
TCGA-34-8454	0.406201
TCGA-77-A5GH	3.16812
TCGA-CN-6994	-1.73873
TCGA-C5-A1MH	-0.0932955
TCGA-77-8136	2.45498
TCGA-43-3394	-0.141082
TCGA-CR-7365	-1.68523
TCGA-34-5928	0.284871
TCGA-CR-6471	-3.53087
TCGA-EA-A1QS	0.100883
TCGA-NC-A5HM	2.22814
TCGA-66-2787	-3.06868
TCGA-VS-A950	-0.390787
TCGA-43-2576	2.1639
TCGA-85-6561	-1.31247
TCGA-EA-A1QT	0.950149
TCGA-VS-A94W	0.922883
TCGA-NC-A5HR	-1.05091
TCGA-C5-A1MN	-6.06793
TCGA-CR-7368	0.499145
TCGA-EK-A2RA	3.3905
TCGA-CQ-6218	1.37709
TCGA-85-6560	-0.807672
TCGA-60-2711	1.75868
TCGA-21-5784	3.1177
TCGA-BA-7269	-1.55311
TCGA-CQ-7069	-0.601239
TCGA-CN-5355	-1.04103
TCGA-77-A5GA	-0.585376
TCGA-BA-5152	-1.52411
TCGA-CV-6948	-0.665839
TCGA-60-2719	1.13906
TCGA-CQ-7068	1.36868
TCGA-CQ-7071	0.0837085
TCGA-66-2734	0.0196174
TCGA-CV-5979	-2.09299
TCGA-21-1083	-1.68266
TCGA-VS-A9U6	-1.39582
TCGA-O2-A52V	-0.207777
TCGA-NC-A5HO	3.59339
TCGA-66-2757	3.19548
TCGA-33-AASI	0.69874
TCGA-CR-7394	-0.0100609
TCGA-22-5477	-3.43602
TCGA-CQ-A4C6	-0.656256
TCGA-UF-A7J9	-0.335939
TCGA-34-5927	2.60991
TCGA-DG-A2KL	0.377781
TCGA-VS-A9UI	-0.102627
TCGA-VS-A8EG	-0.363418
TCGA-63-A5ML	-1.89094
TCGA-C5-A8XH	0.519673
TCGA-CN-4739	2.02105
TCGA-CV-A45W	-0.687854
TCGA-CQ-5331	-0.62189
TCGA-C5-A1M7	0.603455
TCGA-CN-5356	0.0684992
TCGA-VS-A8EC	2.39766
TCGA-77-7463	-1.86188
TCGA-CR-7392	0.0783219
TCGA-21-1071	-3.2342
TCGA-VS-A9UH	1.71734
TCGA-CQ-6223	-1.73211
TCGA-CR-7386	-1.47956
TCGA-P3-A6SX	0.720142
TCGA-CR-7364	1.41325
TCGA-CR-7367	-1.14873
TCGA-CN-6016	0.676677
TCGA-CV-7254	-2.46084
TCGA-CN-6012	-2.29372
TCGA-UF-A71D	-0.11508
TCGA-CQ-5323	0.343673
TCGA-CV-A45Z	0.558743
TCGA-22-4594	-1.18254
TCGA-VS-A9U7	1.8739
TCGA-CR-7404	1.13475
TCGA-60-2716	4.74222
TCGA-CV-5976	-1.60094
TCGA-CN-4722	-0.259124
TCGA-22-1017	0.298731
TCGA-66-2800	-2.11172
TCGA-NC-A5HN	-0.63859
TCGA-UF-A71E	-2.9212
TCGA-BI-A0VR	0.19883
TCGA-60-2709	-1.62766
TCGA-UF-A71B	-1.90285
TCGA-CR-7390	-3.81741
TCGA-CV-7261	-1.63861
TCGA-18-5592	-3.56332
TCGA-CR-6470	1.59193
TCGA-CN-6010	-5.31946
TCGA-VS-A958	-2.62745
TCGA-60-2714	0.919746
TCGA-VS-A9U5	2.0764
TCGA-34-5240	-1.49086
TCGA-C5-A7XC	-0.771809
TCGA-CX-A4AQ	2.65023
TCGA-P3-A5QE	3.73161
TCGA-CN-4727	-2.07493
TCGA-VS-A959	1.03048
TCGA-C5-A3HD	0.133924
TCGA-CN-5373	-0.79183
TCGA-CN-6023	-2.01281
TCGA-CN-4733	1.01032
TCGA-CV-7103	-0.334272
TCGA-CQ-5324	-5.33095
TCGA-63-6202	0.282593
TCGA-C5-A1MF	1.81103
TCGA-CQ-7065	0.0366883
TCGA-VS-A8Q9	1.76296
TCGA-63-A5MW	0.259075
TCGA-77-8133	0.112804
TCGA-CV-6953	-0.459379
TCGA-66-2794	-2.57797
TCGA-77-8150	-0.627034
TCGA-33-4587	2.50546
TCGA-CQ-5327	1.50939
TCGA-CR-5248	1.81172
TCGA-UF-A719	-1.04945
TCGA-CV-6003	-1.82426
TCGA-MY-A5BD	1.01836
TCGA-CV-7428	-2.60783
TCGA-39-5022	-0.449088
TCGA-63-7023	1.36122
TCGA-UF-A7JF	0.155642
TCGA-VS-A957	0.244483
TCGA-CN-4734	-0.288575
TCGA-39-5037	-1.03877
TCGA-DS-A0VL	0.1647
TCGA-77-8009	-3.23554
TCGA-CN-4723	-2.52184
TCGA-22-5491	0.494449
TCGA-VS-A954	2.1484
TCGA-CV-7425	0.570386
TCGA-CQ-6224	-1.52654
TCGA-CV-A464	0.241505
TCGA-58-A46L	-0.212039
TCGA-CN-4728	-1.00641
TCGA-60-2713	0.4789
TCGA-CN-5374	2.11438
TCGA-BI-A0VS	0.502739
TCGA-96-7545	-1.68598
TCGA-CN-4735	0.654439
TCGA-NC-A5HI	3.07898
TCGA-CV-7406	1.84313
TCGA-BA-5153	3.07463
TCGA-CR-6467	2.77428
TCGA-DQ-5624	-1.46979
TCGA-63-A5MI	1.5039
TCGA-DR-A0ZM	3.2155
TCGA-VS-A8QF	-0.372175
TCGA-63-A5MJ	-1.86549
TCGA-34-5239	2.18994
TCGA-CV-A460	2.45155
TCGA-CV-5977	0.00157784
TCGA-39-5031	0.942576
TCGA-77-8154	2.51065
TCGA-22-5471	1.50297
TCGA-EK-A2H0	0.468537
TCGA-21-1076	-2.18762
TCGA-51-6867	-1.99514
TCGA-34-2600	2.98173
TCGA-77-A5G8	-0.836259
TCGA-CQ-5330	-0.637507
TCGA-CV-6436	3.85601
TCGA-22-5489	0.79994
TCGA-33-6738	-3.42437
TCGA-22-5473	-2.92656
TCGA-DG-A2KM	-0.86182
TCGA-22-1005	4.66788
TCGA-NC-A5HG	3.86357
TCGA-UF-A718	0.102818
TCGA-CV-7089	1.25316
TCGA-22-5472	2.1049
TCGA-34-5231	1.18809
TCGA-VS-A8EL	-0.232604
TCGA-77-8153	-1.87162
TCGA-BA-5558	-1.59676
TCGA-NK-A5CT	2.56872
TCGA-CV-6954	0.094492
TCGA-CQ-6222	0.379674
TCGA-77-8148	0.609932
TCGA-60-2710	-2.33269
TCGA-63-A5MH	1.97292
TCGA-C5-A1M5	0.649262
TCGA-ZJ-A8QQ	0.213969
TCGA-CV-A461	1.48445
TCGA-63-7022	2.24734
TCGA-39-5035	3.40797
TCGA-BA-5559	2.25292
TCGA-39-5021	-0.98468
TCGA-C5-A1BE	0.422565
TCGA-CN-5361	0.66667
TCGA-CQ-7063	0.0755571
TCGA-63-7020	0.430701
TCGA-77-7335	0.859485
TCGA-21-1075	-4.27379
TCGA-63-7021	0.496494
TCGA-CQ-5329	0.0698571
TCGA-63-A5MG	6.24134
TCGA-96-7544	1.66352
TCGA-BB-8596	-1.08058
TCGA-39-5036	-3.04978
TCGA-CV-7178	0.433307
TCGA-58-8391	-1.09082
TCGA-CN-5360	-0.866863
TCGA-22-5480	2.61078
TCGA-P3-A5QA	-0.681556
TCGA-77-6843	-2.69199
TCGA-C5-A2LT	-0.33778
TCGA-77-7142	1.06513
TCGA-C5-A2LV	-1.59579
TCGA-CN-4741	1.59915
TCGA-UF-A7JA	2.77441
TCGA-34-5234	1.84435
TCGA-77-6844	0.71226
TCGA-P3-A6T2	0.197385
TCGA-18-3408	-1.66203
TCGA-CV-5435	-5.12896
TCGA-CV-5442	3.70968
TCGA-NC-A5HE	1.4128
TCGA-CV-7235	-3.79379
TCGA-CQ-7072	0.387333
TCGA-43-7658	1.90938
TCGA-63-A5MS	1.57235
TCGA-C5-A2LY	3.15805
TCGA-IR-A3LH	-1.17218
TCGA-22-5481	2.22968
TCGA-33-4547	-0.438534
TCGA-CV-5444	1.21475
TCGA-60-2708	-0.183696
TCGA-34-5232	1.57939
TCGA-DG-A2KK	-0.269072
TCGA-39-5024	1.35244
TCGA-C5-A1BM	-1.23047
TCGA-C5-A2LX	2.23919
TCGA-NK-A5CR	-1.81419
TCGA-CR-5243	1.35535
TCGA-CV-7432	-4.23714
TCGA-58-A46J	3.13376
TCGA-22-5479	-2.6794
TCGA-77-8008	1.13503
TCGA-CV-5973	2.77339
TCGA-18-3421	0.793521
TCGA-DR-A0ZL	1.6722
TCGA-21-5783	0.721264
TCGA-CV-A45Y	1.32321
TCGA-63-A5MR	1.81297
TCGA-CV-7411	0.327063
TCGA-CV-7238	0.632555
TCGA-CV-6933	-3.55454
TCGA-CV-5443	3.6225
TCGA-18-3415	-2.61384
TCGA-18-3419	2.23914
TCGA-60-2706	-3.22372
TCGA-UC-A7PF	2.28225
TCGA-CV-5441	0.121246
TCGA-C5-A7UI	2.5959
TCGA-DG-A2KJ	3.62519
TCGA-CV-7250	-0.537468
TCGA-60-2703	0.377614
TCGA-33-4538	-1.96682
TCGA-21-1072	-3.46847
TCGA-C5-A8XK	-1.10523
TCGA-C5-A2LZ	0.756488
TCGA-CV-7423	-1.38606
TCGA-C5-A7CJ	-1.14641
TCGA-39-5027	-0.707954
TCGA-63-A5MB	0.498654
TCGA-33-4582	0.464918
TCGA-77-8139	3.94819
TCGA-77-8146	-2.02216
TCGA-BB-4223	2.67551
TCGA-77-7337	0.0216661
TCGA-CV-5440	-2.08786
TCGA-CV-5434	-3.42772
TCGA-33-AASD	-4.45626
TCGA-CV-7091	-0.13581
TCGA-39-5019	-0.295976
TCGA-EK-A2IR	-4.48454
TCGA-18-3411	-3.99615
TCGA-DS-A0VM	-3.95935
TCGA-33-AASJ	-0.892672
TCGA-DS-A0VN	1.01297
TCGA-21-1070	1.59532
TCGA-21-1082	3.64166
TCGA-21-1080	2.1734
TCGA-18-3409	1.12692
TCGA-77-A5FZ	3.65736
TCGA-39-5016	-2.84515
TCGA-DS-A1OD	2.69997
TCGA-33-4532	-0.495628
TCGA-CV-5432	-2.58289
TCGA-IR-A3LC	-1.27495
TCGA-CV-7183	-0.244098
TCGA-C5-A7UH	-0.351013
TCGA-77-A5G1	-1.3577
TCGA-39-5011	-1.46736
TCGA-33-4533	2.90111
TCGA-C5-A7CK	-1.3181
TCGA-CV-5430	4.20115
TCGA-77-7139	-0.588572
TCGA-CV-6942	0.646109
TCGA-C5-A1BJ	-1.33232
TCGA-C5-A8XJ	-2.07944
TCGA-C5-A7CO	1.94361
TCGA-IR-A3L7	2.58732
TCGA-77-A5G3	-1.64464
TCGA-33-4583	-1.39888
TCGA-CV-7435	-0.711785
TCGA-C5-A7CH	0.105864
TCGA-18-4721	-3.22679
TCGA-C5-A7UE	1.25385
TCGA-CV-7427	-1.44601
TCGA-77-8130	0.41385
TCGA-CV-A45T	1.35124
TCGA-C5-A905	0.521871
TCGA-CV-A45Q	3.91439
TCGA-CV-7090	-1.76381
TCGA-C5-A1BL	-0.616912
TCGA-33-4566	-2.61772
TCGA-C5-A1BK	2.10371
TCGA-CV-A45R	-0.0577748
TCGA-JX-A3Q0	-3.76192
TCGA-C5-A7CG	3.26261
TCGA-CV-7410	1.09601
