# Supplementary material for: Characterization of Interplay Between Autophagy and Ferroptosis and Their Synergistical Roles on Manipulating Immunological Tumor Microenvironment in Squamous Cell Carcinomas
Source: Front Immunol. 2022 Feb 4;12:739039. doi: 10.3389/fimmu.2021.739039 (PMC8854375; doi:10.3389/fimmu.2021.739039)
Supplement: Supplementary Table 6 — The activated signaling pathways in high FPI and high API SCCs samples by GSVA. [file Table_6.xlsx]

## Sheet: Sheet1
Pathways	logFC	AveExpr	t	P.Value	adj.P.Val	B
HALLMARK_PROTEIN_SECRETION	-0.312723	-0.0209671	-19.3395	1.46153e-73	7.30763e-72	156.589
HALLMARK_GLYCOLYSIS	-0.205846	-0.0318728	-17.3906	3.76959e-61	9.42398e-60	128.117
HALLMARK_ADIPOGENESIS	-0.213844	-0.0248855	-17.0387	5.39065e-59	8.98442e-58	123.174
HALLMARK_TGF_BETA_SIGNALING	-0.292759	-0.0211655	-15.9975	8.75904e-53	1.09488e-51	108.935
HALLMARK_APOPTOSIS	-0.206459	-0.0314423	-15.9033	3.10421e-52	3.10421e-51	107.676
HALLMARK_HEME_METABOLISM	-0.167281	-0.0223031	-15.552	3.31781e-50	2.76484e-49	103.026
HALLMARK_PI3K_AKT_MTOR_SIGNALING	-0.198056	-0.0361428	-15.3543	4.45186e-49	3.1799e-48	100.442
HALLMARK_APICAL_JUNCTION	-0.186656	-0.0259602	-14.4421	5.28541e-44	3.30338e-43	88.8169
HALLMARK_EPITHELIAL_MESENCHYMAL_TRANSITION	-0.319252	-0.0166462	-13.9184	3.42771e-41	1.90429e-40	82.378
HALLMARK_UV_RESPONSE_UP	-0.15746	-0.0313695	-13.6415	9.79868e-40	4.89934e-39	79.0446
HALLMARK_UNFOLDED_PROTEIN_RESPONSE	-0.197957	-0.0276556	-13.1412	3.69046e-37	1.67748e-36	73.1495
HALLMARK_ANDROGEN_RESPONSE	-0.174663	-0.029151	-12.9252	4.53398e-36	1.88916e-35	70.6571
HALLMARK_KRAS_SIGNALING_UP	-0.172077	-0.0228365	-12.7567	3.1376e-35	1.20677e-34	68.7354
HALLMARK_MITOTIC_SPINDLE	-0.214318	-0.017524	-12.3059	5.04212e-33	1.80076e-32	63.6906
HALLMARK_TNFA_SIGNALING_VIA_NFKB	-0.195568	-0.0261586	-11.9391	2.83241e-31	9.44137e-31	59.6913
HALLMARK_COMPLEMENT	-0.179318	-0.0219531	-11.8265	9.56715e-31	2.98973e-30	58.4833
HALLMARK_MTORC1_SIGNALING	-0.200383	-0.0304085	-11.6342	7.48297e-30	2.20087e-29	56.4422
HALLMARK_IL2_STAT5_SIGNALING	-0.171587	-0.0254256	-11.4189	7.25669e-29	2.01575e-28	54.1883
HALLMARK_HYPOXIA	-0.127345	-0.0293603	-10.9753	7.01398e-27	1.84578e-26	49.6554
HALLMARK_P53_PATHWAY	-0.117234	-0.0328575	-10.3469	3.5305e-24	8.82626e-24	43.4908
HALLMARK_UV_RESPONSE_DN	-0.183676	-0.0215902	-10.1277	2.87707e-23	6.85017e-23	41.4135
HALLMARK_REACTIVE_OXIGEN_SPECIES_PATHWAY	-0.136661	-0.0332737	-9.79309	6.58259e-22	1.49604e-21	38.3156
HALLMARK_ESTROGEN_RESPONSE_EARLY	-0.126445	-0.0301845	-9.59257	4.11705e-21	8.95011e-21	36.5022
HALLMARK_NOTCH_SIGNALING	-0.172384	-0.027895	-9.56481	5.29311e-21	1.10273e-20	36.2537
HALLMARK_HEDGEHOG_SIGNALING	-0.177941	-0.0234054	-8.70745	9.12387e-18	1.82477e-17	28.8916
HALLMARK_IL6_JAK_STAT3_SIGNALING	-0.155768	-0.0245422	-8.38377	1.29902e-16	2.49811e-16	26.272
HALLMARK_PEROXISOME	-0.0971584	-0.0337174	-7.94469	4.14096e-15	7.66844e-15	22.8616
HALLMARK_CHOLESTEROL_HOMEOSTASIS	-0.0967169	-0.0314908	-7.476	1.39082e-13	2.4836e-13	19.4056
HALLMARK_XENOBIOTIC_METABOLISM	-0.062532	-0.0312119	-6.80242	1.55567e-11	2.6822e-11	14.7782
HALLMARK_MYC_TARGETS_V1	-0.143383	-0.0218344	-6.66725	3.82118e-11	6.36863e-11	13.8986
HALLMARK_INFLAMMATORY_RESPONSE	-0.121437	-0.0132599	-6.40249	2.12003e-10	3.4194e-10	12.2236
HALLMARK_PANCREAS_BETA_CELLS	-0.0811121	0.00301659	-6.24856	5.57909e-10	8.71733e-10	11.279
HALLMARK_G2M_CHECKPOINT	-0.13101	-0.0201416	-6.15543	9.91595e-10	1.50242e-09	10.718
HALLMARK_WNT_BETA_CATENIN_SIGNALING	-0.0986822	-0.0308312	-5.95631	3.3041e-09	4.85896e-09	9.54541
HALLMARK_MYC_TARGETS_V2	-0.143956	-0.0231645	-5.88294	5.10237e-09	7.28911e-09	9.12252
HALLMARK_DNA_REPAIR	-0.0831331	-0.0315456	-5.23501	1.91766e-07	2.66341e-07	5.60512
HALLMARK_COAGULATION	-0.0621705	-0.0116809	-4.92268	9.61414e-07	1.29921e-06	4.05003
HALLMARK_ESTROGEN_RESPONSE_LATE	-0.0555657	-0.0306931	-4.62251	4.16282e-06	5.4774e-06	2.64242
HALLMARK_MYOGENESIS	-0.0798776	-0.0318404	-4.08413	4.69049e-05	6.01345e-05	0.3331
HALLMARK_FATTY_ACID_METABOLISM	-0.0454657	-0.028687	-3.8008	0.000150802	0.000188502	-0.770344
HALLMARK_E2F_TARGETS	-0.0664736	-0.0116777	-2.7519	0.00600611	0.00732452	-4.17688
HALLMARK_ANGIOGENESIS	-0.0600786	-0.0197956	-2.67646	0.00753269	0.00896749	-4.38043
HALLMARK_KRAS_SIGNALING_DN	0.0249276	-0.0184029	2.66342	0.00782922	0.00910375	-4.41503
HALLMARK_INTERFERON_ALPHA_RESPONSE	-0.0614322	-0.0197417	-2.2961	0.0218263	0.0248026	-5.32122
HALLMARK_INTERFERON_GAMMA_RESPONSE	-0.0417184	-0.0177847	-1.7699	0.0769749	0.0855277	-6.3871
HALLMARK_OXIDATIVE_PHOSPHORYLATION	-0.0286346	-0.034835	-1.46875	0.14214	0.1545	-6.87356
HALLMARK_BILE_ACID_METABOLISM	-0.0129194	-0.0237285	-1.13543	0.2564	0.272766	-7.3068
HALLMARK_APICAL_SURFACE	0.00700807	-0.025932	0.520252	0.602975	0.628099	-7.81554
HALLMARK_ALLOGRAFT_REJECTION	0.0099186	-0.0176901	0.460997	0.644877	0.645772	-7.84459
HALLMARK_SPERMATOGENESIS	-0.00423397	-0.0184363	-0.45975	0.645772	0.645772	-7.84517
