# Supplementary material for: Characterization of Interplay Between Autophagy and Ferroptosis and Their Synergistical Roles on Manipulating Immunological Tumor Microenvironment in Squamous Cell Carcinomas
Source: Front Immunol. 2022 Feb 4;12:739039. doi: 10.3389/fimmu.2021.739039 (PMC8854375; doi:10.3389/fimmu.2021.739039)
Supplement: Supplementary Table 7 — Differentially expressed genes associated with high FPI and high API SCCs. [file Table_7.xlsx]

## Sheet: Sheet1
ID	logFC	AveExpr	t	P.Value	adj.P.Val	B
MCFD2	0.587022	5.83823	19.3878	7.77253e-74	2.14786e-69	157.337
TNPO1	0.610185	4.56411	19.1744	1.93367e-72	3.56233e-68	154.141
ASPH	0.940482	6.12301	19.097	6.18189e-72	8.54152e-68	152.985
SRXN1	1.17131	2.33101	18.8516	2.41002e-70	2.21995e-66	149.343
SEC23A	0.710677	5.14323	18.5247	3.04881e-68	1.87224e-64	144.531
SHC1	0.702953	6.81668	18.4705	6.76897e-68	3.47433e-64	143.738
CALU	0.762658	6.80351	18.469	6.91496e-68	3.47433e-64	143.717
ADAM17	0.864577	4.85266	18.0276	4.34687e-65	1.84802e-61	137.311
SLC7A5	1.24613	7.482	17.9498	1.34049e-64	5.29187e-61	136.192
ITGB1	0.951687	7.40147	17.8082	1.0341e-63	3.57202e-60	134.161
CORO1C	0.610362	6.91718	17.7804	1.54213e-63	5.01355e-60	133.764
SLC3A2	0.740685	8.28481	17.7761	1.64031e-63	5.03648e-60	133.702
ACTN1	0.905277	7.35221	17.7385	2.81454e-63	7.77771e-60	133.166
SLC7A11	1.58372	2.92374	17.7179	3.78102e-63	9.95092e-60	132.872
DNAJB4	0.802212	4.21067	17.6739	7.11283e-63	1.78687e-59	132.244
CAMSAP2	0.64461	4.56631	17.6348	1.24423e-62	2.98983e-59	131.688
LAMC1	0.852816	6.0648	17.5127	7.10788e-62	1.57135e-58	129.956
KTN1	0.657811	6.62165	17.3846	4.38868e-61	8.98347e-58	128.147
ZDHHC9	0.606388	5.07475	17.2287	3.9737e-60	7.32061e-57	125.957
SLC35F5	0.607358	4.68046	17.1613	1.02719e-59	1.83132e-56	125.013
ANO6	0.650186	4.93997	16.9438	2.16157e-58	3.62018e-55	121.986
RALB	0.645709	6.52836	16.8542	7.53359e-58	1.18962e-54	120.745
FTH1	0.711033	9.83759	16.7678	2.49779e-57	3.73386e-54	119.554
PYGL	1.11865	6.34155	16.7678	2.49969e-57	3.73386e-54	119.553
AC108673.3	-0.606664	2.14611	-16.7517	3.12017e-57	4.53803e-54	119.333
KIRREL1	0.976143	4.07792	16.7212	4.76341e-57	6.75037e-54	118.912
XPR1	0.724244	4.69553	16.7066	5.82412e-57	8.04719e-54	118.713
SERPINE1	1.42926	6.7777	16.674	9.14361e-57	1.20321e-53	118.264
NCKAP1	0.580571	4.76025	16.4731	1.45009e-55	1.84986e-52	115.518
ITGA5	1.05108	5.91397	16.472	1.47272e-55	1.84986e-52	115.503
ARL2BP	0.645526	3.13173	16.4634	1.65667e-55	2.03469e-52	115.386
MYO5A	0.793074	3.5531	16.3609	6.71865e-55	7.90056e-52	113.995
SELENOI	0.633744	4.49168	16.2935	1.68298e-54	1.93781e-51	113.083
2021-09-10	0.638984	5.89841	16.2473	3.15336e-54	3.55673e-51	112.459
AC124016.2	-0.619975	1.26004	-16.2351	3.72416e-54	4.11654e-51	112.294
MAP4K4	0.604232	5.67713	16.224	4.32433e-54	4.68621e-51	112.145
NT5E	1.34424	3.68907	16.1903	6.83506e-54	7.26462e-51	111.69
F2RL1	1.04253	4.80611	16.1008	2.2931e-53	2.39123e-50	110.488
TSKU	0.738157	6.08815	16.0983	2.37178e-53	2.42747e-50	110.454
GNA12	0.600346	5.47697	16.0556	4.21776e-53	4.23831e-50	109.882
NAMPT	0.954516	6.55521	16.0283	6.0844e-53	5.89952e-50	109.518
TXNRD1	1.18693	6.14512	16.0122	7.55863e-53	7.20259e-50	109.303
MAP3K20	0.684504	4.63323	15.9992	9.01012e-53	8.29952e-50	109.128
FAM69A	0.615397	3.91881	15.9787	1.18628e-52	1.07481e-49	108.855
HIF1A	0.728886	7.4199	15.7591	2.23287e-51	1.7885e-48	105.94
MFAP3	0.673563	3.69491	15.6627	8.03374e-51	6.25365e-48	104.668
AHR	0.781193	5.63476	15.6519	9.26859e-51	7.11467e-48	104.526
MYO1B	0.813917	6.18293	15.629	1.25532e-50	9.50401e-48	104.224
PHLDB2	1.07953	4.64479	15.6097	1.61981e-50	1.16265e-47	103.971
EXT2	0.584277	6.15479	15.5872	2.18103e-50	1.52584e-47	103.676
OSMR	0.858518	5.59489	15.4178	2.02616e-49	1.31743e-46	101.462
APLP2	0.603024	8.24237	15.3932	2.79429e-49	1.79575e-46	101.143
ACVR1	0.608364	5.13842	15.3592	4.3614e-49	2.73916e-46	100.701
MET	0.835866	5.14336	15.3583	4.41179e-49	2.73967e-46	100.689
PTP4A1	0.634131	6.3744	15.2317	2.29937e-48	1.32376e-45	99.0498
RNF217	0.753352	3.15194	15.229	2.37989e-48	1.356e-45	99.0156
TGFBI	1.2639	7.23374	15.1775	4.6478e-48	2.54332e-45	98.3509
ENTPD7	0.707047	3.88179	15.1133	1.06646e-47	5.61346e-45	97.5262
PPFIBP1	0.641004	4.81717	15.0959	1.33653e-47	6.96864e-45	97.302
TGFBR1	0.600099	4.66208	15.0357	2.90354e-47	1.48586e-44	96.5316
PCP2	-0.66388	1.37639	-14.967	7.0281e-47	3.49936e-44	95.6538
THBS1	1.16322	5.84942	14.9205	1.27715e-46	6.30228e-44	95.0608
MYOF	0.773958	6.14246	14.8896	1.89542e-46	9.10924e-44	94.6688
KLF7	0.751854	3.66596	14.8664	2.55157e-46	1.21569e-43	94.3736
ME1	1.13641	4.72879	14.8405	3.54928e-46	1.66239e-43	94.0459
AL390719.2	-0.934734	2.74238	-14.8338	3.86802e-46	1.79645e-43	93.9606
MSN	0.753525	8.39442	14.8103	5.22311e-46	2.40559e-43	93.6624
MSC-AS1	0.857094	2.02911	14.8006	5.90525e-46	2.65343e-43	93.5405
LRRC8C	0.624999	3.18852	14.7906	6.70715e-46	2.98944e-43	93.4141
ABCC3	1.13659	3.66856	14.7875	6.98001e-46	3.08617e-43	93.3745
HRH1	0.686126	3.01312	14.7807	7.61325e-46	3.33944e-43	93.2883
CLIP4	0.739233	4.42109	14.7532	1.07952e-45	4.66115e-43	92.9416
CAV1	1.13422	6.66762	14.7284	1.47922e-45	6.28875e-43	92.6288
PANX1	0.611819	4.7632	14.682	2.66491e-45	1.1074e-42	92.0444
PRSS23	0.9519	5.2144	14.6652	3.29801e-45	1.34025e-42	91.8328
AMIGO2	1.09287	3.7303	14.5408	1.58484e-44	6.12524e-42	90.2745
COL4A1	0.878627	6.80614	14.5263	1.90142e-44	7.24744e-42	90.0937
CD44	0.741083	8.50429	14.5219	2.009e-44	7.60503e-42	90.039
CAV2	0.799199	6.10164	14.5075	2.40869e-44	8.87489e-42	89.8589
DDX21	0.597201	6.22213	14.4628	4.21928e-44	1.51423e-41	89.3024
PDGFB	0.75157	3.79798	14.3789	1.20501e-43	4.21511e-41	88.2608
LINC00941	0.914554	1.62309	14.3581	1.56275e-43	5.43208e-41	88.0027
KLF10	0.638556	5.89921	14.3422	1.9058e-43	6.58311e-41	87.8058
LPAR1	0.836054	3.60559	14.3195	2.52819e-43	8.62517e-41	87.5253
FAM3C2	0.658174	3.32575	14.1376	2.40587e-42	7.42836e-40	85.2891
LRP12	0.856335	3.6074	14.1168	3.10916e-42	9.33897e-40	85.0346
IGF2R	0.598711	5.16994	14.0878	4.444e-42	1.31343e-39	84.6801
AL109811.3	-0.585028	2.05815	-14.0827	4.72884e-42	1.39018e-39	84.6185
HSPA12A	0.718494	1.83548	14.0821	4.76675e-42	1.39391e-39	84.6105
IRS1	0.843655	3.4742	14.0763	5.11919e-42	1.48909e-39	84.5397
ITPRID2	0.662098	5.8528	14.0746	5.22412e-42	1.51166e-39	84.5196
YWHAZP5	0.667597	2.83746	14.0681	5.65767e-42	1.62858e-39	84.4405
BAG2	0.703339	2.38298	14.0069	1.1984e-41	3.36209e-39	83.6956
NXPE3	0.677377	2.91963	13.9978	1.33953e-41	3.72025e-39	83.5852
MAP1B	1.08226	3.11681	13.9786	1.69472e-41	4.65989e-39	83.3517
F2R	0.791747	4.5086	13.943	2.62052e-41	7.13452e-39	82.9192
NRP1	0.727417	4.49984	13.9389	2.75343e-41	7.45964e-39	82.8701
CDCP1	0.652117	5.59641	13.9189	3.51284e-41	9.42463e-39	82.6284
SNHG12	-0.699943	4.05189	-13.8946	4.72763e-41	1.2267e-38	82.3337
SLC39A14	0.764499	5.08431	13.8367	9.55256e-41	2.39978e-38	81.6358
ECHDC2	-0.691164	3.6576	-13.8241	1.11231e-40	2.76915e-38	81.4847
FKBP9	0.636635	6.42513	13.8215	1.14832e-40	2.83877e-38	81.4531
P4HA1	0.666234	5.93115	13.8213	1.15169e-40	2.83877e-38	81.4502
P4HA2	0.645882	5.717	13.7708	2.12141e-40	5.14237e-38	80.8441
PTGR1	1.07031	5.78853	13.7595	2.43208e-40	5.8697e-38	80.7085
LAMC2	1.30896	7.7696	13.7447	2.90907e-40	6.96011e-38	80.5308
PALLD	0.693801	6.39157	13.7424	2.99221e-40	7.12818e-38	80.5028
DKK3	0.922687	6.02806	13.7235	3.75759e-40	8.79977e-38	80.2768
AL021707.6	-0.674788	2.67691	-13.7156	4.13595e-40	9.64496e-38	80.1817
ADAM12	1.02997	3.25988	13.7144	4.19413e-40	9.73955e-38	80.1678
ANXA2P2	0.597622	4.97639	13.6979	5.11676e-40	1.16857e-37	79.9705
CEMIP2	0.70272	4.31044	13.6969	5.17991e-40	1.17812e-37	79.9583
APP	0.604333	9.0223	13.6944	5.3396e-40	1.20848e-37	79.9282
MYH10	0.83096	4.3522	13.6806	6.3033e-40	1.39945e-37	79.7636
INHBA	1.19104	4.24534	13.6623	7.85234e-40	1.72216e-37	79.5456
ZBTB38	0.661572	4.53303	13.6402	1.0242e-39	2.22856e-37	79.282
MYOSLID	0.900766	2.31717	13.5911	1.84584e-39	3.89374e-37	78.6976
CHPF	0.657951	6.73992	13.588	1.91652e-39	3.99706e-37	78.6603
NQO1	1.28446	6.36082	13.5864	1.9529e-39	4.05762e-37	78.6417
ASAP2	0.723098	3.46602	13.5844	1.99969e-39	4.13928e-37	78.6182
RIT1	0.615509	4.94137	13.572	2.31986e-39	4.76632e-37	78.4708
RDX	0.592829	5.23916	13.5446	3.221e-39	6.5448e-37	78.1453
OSGIN1	1.25999	3.80298	13.5214	4.2481e-39	8.44548e-37	77.8707
FNDC3B	0.615456	5.18057	13.4905	6.13673e-39	1.2113e-36	77.5058
PCDHGC3	0.911019	3.41596	13.4872	6.38692e-39	1.2562e-36	77.4661
TNC	1.39468	6.77954	13.4665	8.16577e-39	1.59472e-36	77.2224
B4GALNT1	0.987506	2.35194	13.4553	9.33858e-39	1.81096e-36	77.0893
CD276	0.601561	6.35912	13.4247	1.34302e-38	2.56838e-36	76.7288
LINP1	0.999293	1.84203	13.4067	1.66221e-38	3.1354e-36	76.5173
LPCAT2	0.633656	4.04305	13.3771	2.36012e-38	4.43671e-36	76.1696
NEK6	0.601802	4.30607	13.3693	2.58779e-38	4.83183e-36	76.0782
RGS20	0.876881	2.47888	13.3601	2.88688e-38	5.37212e-36	75.9697
UBXN11	-0.596858	3.92971	-13.3487	3.30247e-38	6.10437e-36	75.8363
HEG1	0.803471	4.19651	13.3305	4.09295e-38	7.46564e-36	75.6235
ADCY7	0.648805	2.80452	13.3084	5.31636e-38	9.60211e-36	75.3641
GALNT3	0.687358	5.18082	13.2915	6.48222e-38	1.15941e-35	75.1674
PXN	0.61195	5.83946	13.2523	1.02928e-37	1.80592e-35	74.7088
PTHLH	1.65872	6.25723	13.2372	1.22802e-37	2.12094e-35	74.5337
EDIL3	1.01839	3.4713	13.2248	1.42113e-37	2.43168e-35	74.3888
TENM2	1.37398	3.33728	13.2056	1.78085e-37	3.03777e-35	74.165
ITGA3	0.930018	6.93156	13.1698	2.70605e-37	4.53207e-35	73.7501
TGFBR2	0.764781	5.0313	13.1611	2.99597e-37	4.97242e-35	73.6491
NRIP1	0.712843	4.21997	13.1444	3.64436e-37	6.01244e-35	73.4548
PDGFC	0.811759	3.51567	13.1339	4.11921e-37	6.77561e-35	73.3334
ULBP3	0.702623	2.5852	13.1114	5.35224e-37	8.70022e-35	73.0737
ENAH	0.593988	4.95567	13.0941	6.54875e-37	1.05521e-34	72.8736
LOXL2	0.954284	5.01024	13.0746	8.22016e-37	1.30549e-34	72.6481
FAM3B	-1.34369	2.19859	-13.0588	9.88169e-37	1.55154e-34	72.4656
AP2B1	0.598331	6.17545	13.0489	1.10873e-36	1.73099e-34	72.3514
PRKCA	0.628833	2.58702	13.0351	1.30113e-36	2.02566e-34	72.1927
ADAM9	0.688659	6.46041	13.0151	1.64126e-36	2.52671e-34	71.9624
SNORD99	-0.77262	3.41081	-12.9938	2.09862e-36	3.19523e-34	71.7187
MYO10	0.665999	4.66875	12.9864	2.2873e-36	3.47292e-34	71.6333
MICAL2	0.802584	4.29747	12.9755	2.59642e-36	3.93147e-34	71.5076
AL035461.2	-0.606376	2.44581	-12.9696	2.77984e-36	4.18628e-34	71.4399
FAP	1.00736	3.62903	12.9516	3.42178e-36	5.13899e-34	71.2339
ITGA6	0.896522	7.45511	12.935	4.14229e-36	6.18747e-34	71.0444
SPP1	1.52261	7.67443	12.9347	4.15942e-36	6.1963e-34	71.0403
OXER1	-0.6285	1.41559	-12.9054	5.82787e-36	8.61216e-34	70.7059
ATP10D	0.618603	3.73639	12.7964	2.03797e-35	2.85151e-33	69.4646
RECQL	0.589319	4.27421	12.7929	2.12133e-35	2.96065e-33	69.4249
ASMTL-AS1	-0.759535	2.66663	-12.7836	2.36059e-35	3.2454e-33	69.3189
CHST15	0.645862	4.50583	12.7466	3.60177e-35	4.84361e-33	68.9
SPRY4	0.651052	3.56652	12.745	3.66653e-35	4.9185e-33	68.8823
LIMA1	0.635992	6.72161	12.7381	3.96808e-35	5.28452e-33	68.804
G6PD	0.82523	6.9066	12.7362	4.05437e-35	5.38647e-33	68.7826
SOWAHC	0.643036	5.21544	12.7177	5.00836e-35	6.54378e-33	68.5731
RAB31	0.665175	6.08863	12.7106	5.42858e-35	7.0761e-33	68.4933
STC2	0.909947	3.49692	12.7059	5.72284e-35	7.44211e-33	68.4409
DCBLD1	0.653491	4.40509	12.7032	5.90217e-35	7.6573e-33	68.4103
FOSL1	0.97396	5.66986	12.6941	6.54581e-35	8.47246e-33	68.3077
CERCAM	0.738268	4.71398	12.6782	7.84999e-35	1.00662e-32	68.1276
SERPINH1	0.668809	7.53765	12.6406	1.20179e-34	1.52341e-32	67.7054
CD109	0.848587	4.7378	12.5995	1.91552e-34	2.38439e-32	67.2433
PRNP	0.684343	7.75687	12.5952	2.00989e-34	2.49624e-32	67.1956
KEL	-0.683028	0.71191	-12.5895	2.14389e-34	2.6567e-32	67.1316
SLC7A8	1.07748	5.96474	12.586	2.22988e-34	2.75707e-32	67.0926
CDK6	0.726618	4.00735	12.5496	3.36336e-34	4.0498e-32	66.6852
C8G	-0.674376	1.49214	-12.5436	3.59789e-34	4.32278e-32	66.6184
SHISA4	0.768057	3.63037	12.5417	3.67841e-34	4.4004e-32	66.5965
TIMP3	0.804378	1.91544	12.51	5.25722e-34	6.20846e-32	66.2425
IL31RA	0.648476	1.22297	12.5054	5.53524e-34	6.52285e-32	66.1914
SGMS2	0.606034	3.32444	12.4852	6.94543e-34	8.11543e-32	65.9665
MMP14	0.646923	8.15818	12.4791	7.43881e-34	8.63714e-32	65.8984
SLC35F3	0.832317	1.56564	12.45	1.03078e-33	1.17948e-31	65.5751
NID1	0.928698	4.93245	12.4476	1.05871e-33	1.20894e-31	65.5486
SGPP1	0.625959	3.58896	12.4239	1.37999e-33	1.56611e-31	65.2859
CCNA1	1.34554	2.35981	12.4156	1.51496e-33	1.70875e-31	65.1935
GCLM	0.931698	4.68399	12.3767	2.33778e-33	2.58926e-31	64.7635
FN1	1.28387	7.85252	12.3665	2.62095e-33	2.89131e-31	64.6502
AC004687.1	-0.595668	1.25187	-12.366	2.63555e-33	2.90163e-31	64.6447
ABCA1	0.645985	3.67499	12.3587	2.85781e-33	3.12763e-31	64.5644
ITGAV	0.657488	5.99458	12.3498	3.15738e-33	3.43508e-31	64.4656
SNHG9	-0.63586	3.65377	-12.3137	4.71403e-33	5.04913e-31	64.0684
TUBB6	0.692283	7.2682	12.2984	5.59288e-33	5.96732e-31	63.899
ARSJ	0.798704	3.00877	12.2884	6.24755e-33	6.64018e-31	63.7893
DGKG	0.699848	1.47107	12.2767	7.1089e-33	7.52672e-31	63.6613
ENDOD1	0.594396	5.0666	12.2763	7.14533e-33	7.53642e-31	63.6562
GPAT3	0.87173	2.63789	12.2707	7.59728e-33	7.96748e-31	63.5955
CTSC	0.642988	6.70491	12.249	9.66029e-33	1.00737e-30	63.3574
SLC16A1	0.706982	5.91373	12.2403	1.06381e-32	1.10725e-30	63.2618
MYORG	0.631925	3.3342	12.2318	1.16928e-32	1.20792e-30	63.1682
POPDC3	1.09613	2.40434	12.2221	1.30061e-32	1.33421e-30	63.0627
GSDME	0.815516	3.77476	12.2221	1.30119e-32	1.33421e-30	63.0622
CRIM1	0.63519	4.81534	12.2183	1.35711e-32	1.38641e-30	63.0206
SEC24C	0.606987	4.66462	12.2068	1.54056e-32	1.56802e-30	62.8949
TIPARP	0.593212	5.08235	12.2009	1.64428e-32	1.65832e-30	62.8303
UBASH3B	0.588034	2.47057	12.1901	1.85279e-32	1.84837e-30	62.712
BCL9L	0.620948	4.04299	12.175	2.18787e-32	2.17091e-30	62.5473
COL12A1	1.03971	5.11046	12.1736	2.22024e-32	2.19803e-30	62.5328
TNFRSF25	-0.624948	3.64593	-12.1697	2.31904e-32	2.28873e-30	62.4896
SPIRE1	0.604411	3.03404	12.1402	3.20835e-32	3.11633e-30	62.168
PLAU	0.882473	7.29517	12.1344	3.41754e-32	3.30211e-30	62.1054
NID2	0.795315	2.63867	12.1247	3.80419e-32	3.66289e-30	61.9992
CYP4F11	1.58505	3.58802	12.0731	6.69699e-32	6.3162e-30	61.4388
LAMA3	1.04181	5.40142	12.05	8.61803e-32	8.01854e-30	61.189
COL4A2	0.755357	7.09435	12.0459	9.01605e-32	8.37477e-30	61.1442
AL033397.1	1.28964	1.40959	12.0367	9.9659e-32	9.19525e-30	61.045
KDELR3	0.694007	4.77131	12.0262	1.11765e-31	1.02399e-29	60.9314
TUBB3	0.7688	2.39233	12.0157	1.2522e-31	1.14014e-29	60.8188
CSAD	-0.604045	3.67869	-12.0072	1.37404e-31	1.24492e-29	60.7268
CALML5	-1.98123	5.35938	-11.9854	1.74182e-31	1.55772e-29	60.4918
CREG2	0.652208	1.21553	11.9809	1.83061e-31	1.62921e-29	60.4426
CARD10	0.751704	4.17206	11.9372	2.94249e-31	2.58136e-29	59.9724
AC005336.1	1.3501	2.09885	11.9293	3.20291e-31	2.7965e-29	59.8884
HMSD	-0.639471	1.19937	-11.9121	3.85963e-31	3.36458e-29	59.7036
CLMP	0.847283	2.96111	11.8931	4.73976e-31	4.12531e-29	59.5001
TREML3P	0.798645	0.926338	11.8918	4.80584e-31	4.16969e-29	59.4864
NAV1	0.738327	4.09429	11.8739	5.83637e-31	5.01655e-29	59.294
SPOCK1	0.982627	2.94461	11.8461	7.87018e-31	6.66109e-29	58.9978
LPCAT1	0.658679	5.208	11.8345	8.91825e-31	7.5251e-29	58.874
LINC02454	0.617549	0.981233	11.8329	9.08043e-31	7.65026e-29	58.8561
SH2D5	0.842098	1.9065	11.8129	1.12516e-30	9.39356e-29	58.6438
CAP2	0.669085	2.62923	11.8113	1.1457e-30	9.53624e-29	58.6258
CALD1	0.70569	6.5839	11.7758	1.67586e-30	1.38241e-28	58.2491
IL6	1.06893	3.062	11.7717	1.75223e-30	1.44111e-28	58.205
DYSF	0.629771	2.98676	11.7663	1.85572e-30	1.51494e-28	58.1482
ADAMTS12	0.79313	2.48402	11.7594	1.99953e-30	1.61801e-28	58.0742
LINC01089	-0.621432	3.09524	-11.7525	2.15325e-30	1.73216e-28	58.0009
IL34	-0.797571	2.61154	-11.7205	3.03066e-30	2.41352e-28	57.6624
NAMPTP1	0.890584	2.64799	11.6844	4.45616e-30	3.48078e-28	57.2806
CDH13	0.878238	3.22609	11.653	6.22441e-30	4.81134e-28	56.9496
MIR25	-0.74124	3.13227	-11.65	6.4265e-30	4.95369e-28	56.9179
MEGF9	0.637648	3.9545	11.6435	6.88304e-30	5.2835e-28	56.85
SCN9A	0.85912	1.29381	11.638	7.29834e-30	5.59452e-28	56.792
UGDH	0.695158	5.65557	11.6329	7.70417e-30	5.88113e-28	56.7384
ARHGAP4	-0.770955	4.40117	-11.6322	7.76189e-30	5.90888e-28	56.731
SULF1	0.996225	5.27612	11.6292	8.01981e-30	6.09682e-28	56.6986
TNFRSF12A	0.738529	6.43479	11.6226	8.60063e-30	6.5026e-28	56.6294
PLEC	0.610308	6.93925	11.6173	9.09519e-30	6.84841e-28	56.574
MSRB3	0.748807	3.06753	11.615	9.31762e-30	7.00634e-28	56.5501
HTR7	0.833523	1.91493	11.5643	1.59488e-29	1.17528e-27	56.0178
COL5A1	1.02186	6.13052	11.558	1.70453e-29	1.25143e-27	55.952
LRP8	0.617	3.18267	11.558	1.70502e-29	1.25143e-27	55.9517
PPP2R2C	1.15398	4.13152	11.5542	1.77448e-29	1.29897e-27	55.9122
ZNF469	0.642856	1.68185	11.5425	2.00785e-29	1.46013e-27	55.7898
THSD1	0.711825	2.97247	11.5407	2.0462e-29	1.48607e-27	55.7711
FHL2	0.710893	4.89848	11.5403	2.05374e-29	1.48958e-27	55.7674
CTSL	0.681391	6.53248	11.5341	2.19382e-29	1.58702e-27	55.7021
SIRPA	0.657103	5.12433	11.5275	2.35171e-29	1.69679e-27	55.6333
CREB5	0.610123	1.83607	11.5008	3.11723e-29	2.22876e-27	55.3543
MARVELD1	0.592218	5.58691	11.4922	3.41101e-29	2.43252e-27	55.2651
AHNAK2	0.974733	4.65999	11.4814	3.81926e-29	2.71315e-27	55.1531
CCDC28B	-0.586534	3.20296	-11.4617	4.6988e-29	3.31242e-27	54.9479
TMEM158	0.841715	3.81365	11.4477	5.44304e-29	3.81275e-27	54.8024
NRP2	0.711131	4.58442	11.4444	5.63775e-29	3.93915e-27	54.7676
C5orf66-AS1	-1.03378	2.22164	-11.4315	6.45346e-29	4.48642e-27	54.6338
CES1	1.81451	4.12614	11.4266	6.79128e-29	4.71533e-27	54.5833
DUSP6	0.722369	5.00468	11.4254	6.87441e-29	4.76706e-27	54.5712
MSC	0.897885	3.81325	11.3974	9.2189e-29	6.32932e-27	54.2807
ANLN	0.583137	5.36172	11.3891	1.00459e-28	6.86299e-27	54.1956
MAP2	0.837259	2.11107	11.3838	1.06268e-28	7.24196e-27	54.14
LRRC8A	0.582513	6.51625	11.38	1.10553e-28	7.50621e-27	54.1008
PANX2	1.00413	3.06183	11.3761	1.15139e-28	7.79839e-27	54.0606
COL5A2	0.947933	5.87421	11.3747	1.16754e-28	7.89814e-27	54.0468
NPPC	-1.00285	1.29291	-11.3709	1.2152e-28	8.20047e-27	54.0072
RELL1	0.597521	3.25641	11.3627	1.3235e-28	8.89867e-27	53.9227
SNAI2	0.750145	5.6808	11.3599	1.3634e-28	9.14474e-27	53.8933
EHD2	0.635268	6.59932	11.3495	1.51942e-28	1.01297e-26	53.786
FERMT2	0.670662	3.13376	11.3484	1.53595e-28	1.02276e-26	53.7753
IL1RAP	0.725167	4.59229	11.3455	1.58317e-28	1.05294e-26	53.7453
AC133065.3	-0.586847	1.72999	-11.3193	2.07882e-28	1.37103e-26	53.4757
DSG2	0.673575	6.42288	11.3046	2.42369e-28	1.58712e-26	53.3238
PYDC1	-0.624047	0.558073	-11.298	2.59379e-28	1.69049e-26	53.2566
SERINC2	0.720435	7.2967	11.2759	3.26275e-28	2.10415e-26	53.0295
EFNB2	0.673941	5.01076	11.2585	3.90633e-28	2.49302e-26	52.8513
ARSI	0.87853	3.2125	11.1814	8.65368e-28	5.35579e-26	52.064
CCDC146	-0.596844	2.36565	-11.1701	9.71987e-28	5.9755e-26	51.949
PTPRD	0.722869	1.31955	11.1628	1.04762e-27	6.41906e-26	51.8748
NRG1	0.863765	2.84851	11.1457	1.2495e-27	7.58872e-26	51.7004
MMP1	1.41649	6.87129	11.1348	1.39661e-27	8.4266e-26	51.5903
LDLR	0.597115	5.95203	11.0876	2.26538e-27	1.34051e-25	51.1116
CA12	1.0528	5.46441	11.0677	2.77459e-27	1.63308e-25	50.9109
MIR193BHG	0.595726	1.94012	11.0609	2.97295e-27	1.74426e-25	50.8426
SNORA33	-0.611778	3.64953	-11.0567	3.10354e-27	1.81702e-25	50.8001
MAP1A	0.640846	1.99992	11.0484	3.38024e-27	1.96652e-25	50.7155
SLC12A8	0.593186	4.02082	11.0481	3.38802e-27	1.96897e-25	50.7133
AC099850.3	0.581987	4.54123	11.0201	4.50692e-27	2.58659e-25	50.4309
ANO9	-0.593087	3.34263	-10.9916	6.01962e-27	3.41223e-25	50.1445
INPP4B	0.626099	2.41748	10.9911	6.04833e-27	3.42499e-25	50.1398
SEMA3C	0.817763	4.84752	10.9785	6.87652e-27	3.88601e-25	50.0128
PLOD2	0.707876	5.84121	10.9762	7.03986e-27	3.97019e-25	49.9896
AC015922.2	0.723296	2.61529	10.9727	7.29513e-27	4.10996e-25	49.9543
B3GNT5	0.651722	5.6137	10.963	8.04138e-27	4.51657e-25	49.858
MYB	-0.8424	2.22984	-10.9625	8.08412e-27	4.53597e-25	49.8527
MEIS3P1	0.625997	1.97583	10.9612	8.1889e-27	4.5901e-25	49.84
RNF207	-0.600848	2.62486	-10.9547	8.75148e-27	4.90048e-25	49.7742
BCAR3	0.64058	4.12512	10.9448	9.6708e-27	5.38253e-25	49.6754
FLNA	0.631759	8.40836	10.9437	9.78233e-27	5.43913e-25	49.6641
FERMT1	0.674654	5.30689	10.9047	1.44932e-26	7.95441e-25	49.2751
NMU	-0.90922	4.09184	-10.9014	1.4991e-26	8.19506e-25	49.2417
PROCR	0.68622	5.12795	10.8771	1.91527e-26	1.03777e-24	48.9993
ST3GAL1	0.638473	4.3053	10.8671	2.11674e-26	1.14134e-24	48.9004
IL17RB	-0.632386	2.00568	-10.8631	2.20311e-26	1.1856e-24	48.8608
ABHD2	0.630095	5.12858	10.8451	2.64043e-26	1.40319e-24	48.6817
FSTL1	0.732716	6.24561	10.8215	3.34594e-26	1.76791e-24	48.4474
ADAMTS1	0.756657	4.00776	10.8057	3.91827e-26	2.04683e-24	48.2912
WNT7A	0.79443	1.81198	10.8022	4.05651e-26	2.11306e-24	48.2569
LINC01615	0.839711	2.43665	10.7994	4.17471e-26	2.16646e-24	48.2285
LINC00888	0.625738	2.50742	10.7924	4.47542e-26	2.31599e-24	48.1597
ZAP70	-0.663278	2.27807	-10.7917	4.50852e-26	2.33093e-24	48.1524
AKR1C7P	0.752367	1.26758	10.7828	4.92602e-26	2.53966e-24	48.0648
C1QTNF6	0.646779	3.95749	10.7147	9.70918e-26	4.89159e-24	47.3936
ADAMTS15	0.7495	1.96665	10.695	1.18104e-25	5.8594e-24	47.1998
CDH11	0.837887	3.85817	10.687	1.2779e-25	6.32856e-24	47.1219
U62317.2	-0.590199	4.4914	-10.6695	1.52103e-25	7.47904e-24	46.9496
CLCF1	0.595504	3.2868	10.6509	1.82732e-25	8.92946e-24	46.7682
COL3A1	1.045	9.17066	10.6428	1.97969e-25	9.63994e-24	46.689
CYP26B1	0.704204	2.5651	10.6357	2.12447e-25	1.02996e-23	46.6192
SRPX	0.834018	3.24894	10.6089	2.76679e-25	1.32969e-23	46.3579
EDNRA	0.648775	3.15145	10.6041	2.90153e-25	1.39203e-23	46.3109
BCL11A	-0.700342	3.43151	-10.5722	3.96928e-25	1.87499e-23	46.001
SNORD60	-0.619728	2.35097	-10.5704	4.03968e-25	1.90662e-23	45.9836
EML1	0.6334	2.98407	10.5622	4.38023e-25	2.06031e-23	45.9036
FADS1	0.737819	4.5877	10.5597	4.48751e-25	2.10718e-23	45.8797
CTNNAL1	0.699334	4.82272	10.5467	5.10035e-25	2.38684e-23	45.7531
HBEGF	0.715687	5.21904	10.539	5.5024e-25	2.57282e-23	45.6781
DKK1	1.13339	3.50446	10.5322	5.87873e-25	2.73951e-23	45.6126
TSHZ3	0.609338	2.60645	10.532	5.89352e-25	2.74409e-23	45.6102
ABCC1	0.688541	5.97277	10.5055	7.63179e-25	3.51788e-23	45.3546
NPR2	0.667011	2.3633	10.4967	8.31805e-25	3.82497e-23	45.2694
MME	0.962296	2.64081	10.4921	8.70223e-25	3.99133e-23	45.2248
MYADM	0.780713	5.85437	10.4804	9.75261e-25	4.45829e-23	45.1121
FSCN1	0.700496	8.3977	10.474	1.03882e-24	4.7332e-23	45.0497
SEMA3A	0.653547	1.70784	10.4616	1.17232e-24	5.30647e-23	44.9302
MBOAT2	0.622354	4.28231	10.4564	1.23254e-24	5.55175e-23	44.8806
IGF2BP2	0.906247	5.24625	10.4486	1.33021e-24	5.96739e-23	44.8052
MYO15B	-0.613859	2.30213	-10.3764	2.68135e-24	1.17148e-22	44.1122
MIR200CHG	-0.6047	3.89036	-10.3707	2.8336e-24	1.23605e-22	44.0576
ANTXR2	0.597749	3.08172	10.3638	3.02925e-24	1.31413e-22	43.9916
SHANK2	0.698001	1.92056	10.3516	3.4079e-24	1.4646e-22	43.8752
AKR1B1	0.606042	6.4495	10.3293	4.22255e-24	1.80349e-22	43.6633
APCDD1L	0.731438	1.54868	10.3147	4.86307e-24	2.06114e-22	43.5237
GPC1	0.696488	7.60319	10.3097	5.10367e-24	2.16145e-22	43.476
SNORD104	-0.735266	4.66829	-10.2915	6.07937e-24	2.56094e-22	43.3031
RAI14	0.654798	5.32805	10.2909	6.11416e-24	2.57363e-22	43.2974
TREM1	0.793516	2.97721	10.2841	6.52691e-24	2.74319e-22	43.2329
AKAP12	0.69171	2.39157	10.2711	7.39085e-24	3.09218e-22	43.11
VEGFC	0.765259	3.29585	10.2369	1.02659e-23	4.2247e-22	42.7852
TGFA	0.639981	4.86201	10.2215	1.18849e-23	4.86199e-22	42.6405
POSTN	1.05904	6.51177	10.2187	1.22114e-23	4.98815e-22	42.6137
MN1	0.692592	2.92646	10.2182	1.22722e-23	5.00563e-22	42.6088
MEI1	-0.720893	1.84965	-10.2053	1.38854e-23	5.63863e-22	42.4867
CYP4X1	-0.952013	2.91482	-10.1839	1.70253e-23	6.83833e-22	42.2853
PDPN	0.852408	5.49123	10.1785	1.79238e-23	7.16796e-22	42.2345
EPHX2	-0.592828	3.35431	-10.1666	2.00656e-23	7.98979e-22	42.1229
LINC00342	-0.593919	2.39264	-10.1621	2.09402e-23	8.32006e-22	42.0807
COL4A6	0.958917	2.94347	10.1409	2.56164e-23	1.01199e-21	41.8816
TNS1	0.652872	4.2423	10.1273	2.91599e-23	1.14705e-21	41.7535
GLI2	0.766639	2.02239	10.1222	3.05906e-23	1.19992e-21	41.7062
COL6A3	0.886662	6.40782	10.1127	3.34773e-23	1.31036e-21	41.6171
AREG	1.024	5.14633	10.1094	3.45438e-23	1.35019e-21	41.5861
F2RL2	0.82733	2.30231	10.0678	5.11701e-23	1.96804e-21	41.1979
FRMD6	0.621466	5.56044	10.0642	5.2925e-23	2.03047e-21	41.1646
REC8	-0.645821	3.15215	-10.0487	6.12785e-23	2.34214e-21	41.0198
CAMK2N1	0.795158	4.24196	10.0264	7.55845e-23	2.85537e-21	40.8125
THBD	0.881037	5.60289	10.0223	7.85255e-23	2.96445e-21	40.7747
DST	0.70052	5.36353	10.011	8.73664e-23	3.28027e-21	40.6693
GOLGA8A	-0.66855	3.18907	-9.99937	9.74379e-23	3.64851e-21	40.5616
EPDR1	0.68443	2.79704	9.97048	1.27731e-22	4.7252e-21	40.2941
CHST11	0.589032	3.95053	9.96143	1.39021e-22	5.12226e-21	40.2105
HTRA1	0.622846	6.66344	9.95686	1.45089e-22	5.33519e-21	40.1682
APLN	0.630108	2.61924	9.92756	1.90747e-22	6.89032e-21	39.898
AKR1C3	1.37327	5.99986	9.92603	1.93492e-22	6.98493e-21	39.8839
LAMB1	0.590994	6.04786	9.92351	1.98079e-22	7.13654e-21	39.8607
SRPX2	0.634842	4.0742	9.91859	2.07391e-22	7.46231e-21	39.8153
BTNL9	-0.719431	1.59949	-9.914	2.16447e-22	7.78308e-21	39.7731
COL1A1	0.961936	9.51031	9.91157	2.21389e-22	7.95563e-21	39.7508
LINC01315	-0.589979	1.69323	-9.91082	2.2295e-22	7.99612e-21	39.7439
TNFAIP6	0.703471	3.3884	9.91006	2.24536e-22	8.04776e-21	39.7369
MDGA1	0.678521	1.94436	9.8964	2.54976e-22	9.07989e-21	39.6113
HAS2	0.716119	2.36679	9.89241	2.64615e-22	9.41105e-21	39.5747
MSX2	0.629602	2.05462	9.87363	3.15055e-22	1.11262e-20	39.4023
DACT1	0.658528	2.19984	9.86435	3.43402e-22	1.20732e-20	39.3172
TNS3	0.609243	4.38476	9.85921	3.60147e-22	1.26378e-20	39.2702
LAMA4	0.60383	4.06552	9.84553	4.08812e-22	1.42281e-20	39.145
SPIB	-0.732816	1.15381	-9.84022	4.29437e-22	1.48804e-20	39.0964
RAP1GAP	0.61477	3.21997	9.83361	4.56537e-22	1.57404e-20	39.036
FAM198B	0.62982	3.51237	9.79966	6.24725e-22	2.12607e-20	38.7263
LINC02561	0.67668	1.20779	9.75606	9.33327e-22	3.11869e-20	38.3298
TRIM16L	0.812335	3.80244	9.74694	1.01481e-21	3.38278e-20	38.2472
STC1	0.756029	3.81298	9.74046	1.07705e-21	3.57732e-20	38.1884
OCA2	-0.630778	0.926857	-9.72418	1.2505e-21	4.11631e-20	38.041
PFN2	0.818098	7.00962	9.69124	1.69049e-21	5.48943e-20	37.7433
EPS8	0.717326	4.22006	9.68537	1.78363e-21	5.77829e-20	37.6904
NUPR1	-0.661689	4.71464	-9.6615	2.2176e-21	7.08861e-20	37.4754
FDCSP	-1.68418	3.27448	-9.65318	2.39219e-21	7.61588e-20	37.4005
WNT5A	0.789313	4.49246	9.64293	2.62626e-21	8.31318e-20	37.3084
LAMB3	0.740763	8.15264	9.61561	3.36636e-21	1.05114e-19	37.0633
MXRA5	0.827887	4.88382	9.59698	3.98607e-21	1.23488e-19	36.8965
CSF2	0.713949	1.60196	9.59502	4.05756e-21	1.25351e-19	36.8789
CYP4F12	-0.693179	1.62603	-9.58195	4.56745e-21	1.40319e-19	36.7621
AL136018.1	0.713133	1.40725	9.56699	5.22927e-21	1.5994e-19	36.6285
FAT1	0.655208	5.07527	9.55988	5.57605e-21	1.69608e-19	36.5651
COL1A2	0.913482	8.88862	9.5501	6.0909e-21	1.84052e-19	36.478
FBN2	0.999087	2.25283	9.54726	6.24888e-21	1.88517e-19	36.4527
CD8B2	-0.71216	0.707724	-9.53913	6.72457e-21	2.02205e-19	36.3803
SPARC	0.710211	8.94724	9.50861	8.85132e-21	2.62867e-19	36.1091
TBX6	-0.588564	2.55656	-9.49289	1.01944e-20	3.00652e-19	35.9696
SLC2A1	0.684129	8.88243	9.47841	1.16088e-20	3.4091e-19	35.8414
F13A1	0.785816	3.37666	9.46941	1.25842e-20	3.68381e-19	35.7618
MATN2	0.715068	4.31047	9.4675	1.28017e-20	3.74549e-19	35.7449
SCD	0.616922	7.49819	9.45353	1.45076e-20	4.21782e-19	35.6214
MIR429	-0.70586	2.61192	-9.45296	1.4581e-20	4.23246e-19	35.6165
MMP2	0.789757	7.1615	9.44596	1.55235e-20	4.49069e-19	35.5546
ZBED2	0.725626	3.08801	9.42674	1.84315e-20	5.27811e-19	35.3852
NTM	0.595235	2.65049	9.42097	1.94065e-20	5.54738e-19	35.3343
BASP1	0.799965	6.06258	9.42093	1.9412e-20	5.54738e-19	35.3341
RAB3B	0.61576	1.17647	9.40415	2.2544e-20	6.3994e-19	35.1865
CABYR	0.737904	2.57234	9.36991	3.057e-20	8.56768e-19	34.886
PDGFRB	0.641415	5.12493	9.35031	3.63774e-20	1.01438e-18	34.7144
BCAT1	0.682332	2.91962	9.34532	3.80212e-20	1.05702e-18	34.6708
JAG1	0.588336	6.73841	9.33745	4.07661e-20	1.13106e-18	34.602
KIAA1549L	0.646964	1.68612	9.31441	4.99807e-20	1.37293e-18	34.401
ITGA2	0.610461	5.10706	9.30712	5.33078e-20	1.46142e-18	34.3374
SYT7	0.697563	3.27645	9.30384	5.48724e-20	1.50208e-18	34.3088
GLT8D2	0.604968	3.22993	9.30314	5.52127e-20	1.50915e-18	34.3027
TSPAN7	0.95855	4.17906	9.29508	5.92824e-20	1.61719e-18	34.2326
AL161431.1	1.02179	2.82204	9.29374	5.99839e-20	1.63471e-18	34.221
ADAMTS2	0.710739	3.89849	9.27904	6.82825e-20	1.8474e-18	34.0932
WNT5A-AS1	0.65211	2.27123	9.26283	7.87538e-20	2.11187e-18	33.9524
TGM2	0.798813	5.58816	9.26244	7.90234e-20	2.11807e-18	33.9491
BTBD11	0.64746	3.337	9.25654	8.32317e-20	2.22225e-18	33.8979
SULF2	0.693235	6.33163	9.25327	8.56524e-20	2.28467e-18	33.8696
FCGR2A	0.589821	4.70454	9.24275	9.39453e-20	2.49384e-18	33.7784
WDR66	0.63117	4.12104	9.21949	1.15197e-19	3.01168e-18	33.5773
IL11	0.619391	2.24929	9.19255	1.45817e-19	3.76941e-18	33.3448
NOS2	-0.891667	1.53491	-9.17988	1.62866e-19	4.19445e-18	33.2358
GCLC	0.715778	5.90316	9.17384	1.71681e-19	4.40915e-18	33.1838
STON2	0.581696	4.54639	9.17322	1.72612e-19	4.42561e-18	33.1785
THBS2	0.814184	5.46458	9.16386	1.87285e-19	4.79207e-18	33.098
EPHX3	-1.06681	3.68832	-9.15192	2.07799e-19	5.2998e-18	32.9955
RAB38	0.747391	5.57509	9.12516	2.62222e-19	6.61153e-18	32.7661
MLLT11	0.6499	3.34226	9.12217	2.6912e-19	6.77617e-18	32.7405
EXOC3L4	-0.626448	1.53679	-9.1169	2.81721e-19	7.08057e-18	32.6954
SLITRK6	0.873729	2.50538	9.11505	2.86279e-19	7.18394e-18	32.6796
CLCA2	1.25113	6.8743	9.11224	2.93335e-19	7.34573e-18	32.6556
BNC1	0.895298	4.60175	9.10249	3.19182e-19	7.95336e-18	32.5723
ITGB4	0.586934	7.9221	9.07924	3.90336e-19	9.65672e-18	32.3739
AXL	0.58526	4.30755	9.01403	6.84687e-19	1.6568e-17	31.8198
SLC6A2	0.584943	1.22834	9.0033	7.50716e-19	1.80394e-17	31.7291
BNIP3	0.580593	5.24966	9.00014	7.71351e-19	1.8495e-17	31.7024
VCAN	0.774237	4.195	8.98106	9.08455e-19	2.16603e-17	31.5411
SGCE	0.667698	3.59258	8.97011	9.97665e-19	2.37157e-17	31.4488
SERPINE2	0.770243	4.59067	8.96535	1.03915e-18	2.46382e-17	31.4086
FKBP10	0.753528	5.86038	8.9456	1.23013e-18	2.89059e-17	31.2423
SOST	0.915426	1.3417	8.94333	1.2542e-18	2.94216e-17	31.2232
ANTXR1	0.595674	5.48667	8.93917	1.29949e-18	3.0458e-17	31.1882
LINC00707	0.603429	1.16704	8.93527	1.34346e-18	3.1422e-17	31.1554
INHBB	0.658251	2.83159	8.89099	1.95804e-18	4.51279e-17	30.7842
AL590666.2	0.707702	2.07016	8.86698	2.40017e-18	5.48377e-17	30.5836
GREM1	0.685976	2.8843	8.82234	3.49999e-18	7.87611e-17	30.2119
FEZ1	0.649778	4.34006	8.81028	3.87456e-18	8.69777e-17	30.1117
ETV5	0.600923	3.92575	8.80596	4.01817e-18	9.00918e-17	30.0758
SLC2A3	0.602652	4.1492	8.80464	4.06294e-18	9.10216e-17	30.0649
ANXA10	0.759076	1.0997	8.80085	4.1946e-18	9.38572e-17	30.0335
FSTL3	0.661662	4.69616	8.79112	4.55252e-18	1.01373e-16	29.9528
FBN1	0.716943	3.83668	8.79006	4.59302e-18	1.02152e-16	29.9441
TIMP2	0.615947	6.69488	8.78612	4.74793e-18	1.05343e-16	29.9114
HMGN5	-0.583134	2.30871	-8.77619	5.16096e-18	1.14194e-16	29.8292
COL15A1	0.643846	4.22213	8.77209	5.34123e-18	1.17891e-16	29.7954
COL6A1	0.69514	7.46388	8.76149	5.83824e-18	1.28195e-16	29.7077
ADD2	0.668337	1.40362	8.76131	5.84702e-18	1.28337e-16	29.7063
C1S	0.614212	7.69646	8.75781	6.02088e-18	1.31996e-16	29.6774
SYCP2	-0.656652	1.85545	-8.7422	6.86168e-18	1.49657e-16	29.5486
AKR1B10	1.40657	6.54137	8.71839	8.37233e-18	1.8068e-16	29.3526
IL1A	0.930769	3.56125	8.70235	9.57043e-18	2.04856e-16	29.2209
MRC1	0.651797	2.7217	8.68219	1.13194e-17	2.40337e-16	29.0556
FAM83B	0.616643	4.38513	8.68084	1.14469e-17	2.42766e-16	29.0445
COL9A2	-0.733234	3.38967	-8.61467	1.98099e-17	4.11136e-16	28.5044
SLC35G1	0.589201	2.75325	8.59374	2.35452e-17	4.84292e-16	28.3343
PMEPA1	0.675286	5.53603	8.57619	2.72052e-17	5.5503e-16	28.192
LAMA1	0.702354	1.76985	8.55646	3.19966e-17	6.46104e-16	28.0323
LINC01614	0.653449	1.85186	8.55315	3.2878e-17	6.62935e-16	28.0055
MIR31HG	0.640664	1.91224	8.53739	3.74168e-17	7.50889e-16	27.8782
MALL	0.616923	3.10001	8.53417	3.84144e-17	7.69513e-16	27.8523
GJA1	0.728625	7.61089	8.53131	3.93251e-17	7.87471e-16	27.8293
TFRC	0.605924	7.26711	8.52405	4.17347e-17	8.32405e-16	27.7707
TMTC1	0.655463	2.66761	8.50537	4.86248e-17	9.61157e-16	27.6203
TMSB15A	-0.732042	1.84563	-8.5041	4.91303e-17	9.69522e-16	27.6101
MMP3	1.01424	4.06894	8.49633	5.23474e-17	1.02812e-15	27.5477
ADM	0.617313	6.51257	8.48407	5.78547e-17	1.12986e-15	27.4492
DPYSL4	0.588732	1.6615	8.45941	7.07187e-17	1.36612e-15	27.2516
IFNWP19	0.645919	1.887	8.45232	7.49121e-17	1.4441e-15	27.1949
GPR176	0.592812	3.2226	8.43606	8.54858e-17	1.63538e-15	27.0649
HMGA2	0.754077	2.44699	8.3872	1.26934e-16	2.38618e-15	26.6759
ENTPD3	0.606207	3.49761	8.38642	1.27729e-16	2.3995e-15	26.6697
LTB	-0.628538	3.71689	-8.36509	1.51701e-16	2.83345e-15	26.5005
AKR1B10P1	0.640859	1.19113	8.35217	1.68319e-16	3.12695e-15	26.3982
MIR9-3HG	-0.626976	2.04353	-8.3481	1.73919e-16	3.22231e-15	26.366
CALB2	0.862122	2.75382	8.33867	1.87608e-16	3.46664e-15	26.2914
COL5A3	0.609988	3.88333	8.31634	2.24401e-16	4.1176e-15	26.1153
MMP12	0.830246	5.49783	8.28482	2.88733e-16	5.2458e-15	25.8673
EGFR	0.643313	6.00517	8.27271	3.18037e-16	5.7442e-15	25.7722
HSPG2	0.616953	5.29961	8.2424	4.04823e-16	7.23836e-15	25.5348
AKR1C1	1.17401	4.51875	8.2359	4.26274e-16	7.59488e-15	25.4841
LINC00942	0.786112	1.12048	8.22538	4.63417e-16	8.23013e-15	25.4019
LIF	0.592779	2.63939	8.21341	5.09552e-16	9.01181e-15	25.3085
TSPAN18	0.699105	3.31868	8.20886	5.28287e-16	9.32227e-15	25.273
SDC2	0.62315	4.28418	8.20677	5.37062e-16	9.46805e-15	25.2568
HAS3	0.824841	5.83689	8.18608	6.32602e-16	1.10852e-14	25.0958
L1CAM	0.696611	1.89201	8.17941	6.66784e-16	1.16509e-14	25.0441
WFDC21P	-0.907724	5.27603	-8.17276	7.02758e-16	1.22292e-14	24.9924
MFSD4A	-0.615729	1.97153	-8.16743	7.32916e-16	1.2734e-14	24.9511
COL8A1	0.689105	3.71059	8.1495	8.44083e-16	1.45602e-14	24.8122
PXDN	0.69764	4.86607	8.13973	9.11504e-16	1.5645e-14	24.7366
SUSD4	-0.790175	4.04525	-8.13166	9.71241e-16	1.66033e-14	24.6742
NIPAL4	0.833503	3.56765	8.10865	1.16333e-15	1.97526e-14	24.4968
LIMCH1	0.588886	3.13744	8.1007	1.23815e-15	2.09394e-14	24.4355
CCL19	-0.939111	4.14741	-8.05991	1.70276e-15	2.83972e-14	24.1223
TRBC2	-0.65555	4.85248	-8.04518	1.90973e-15	3.16483e-14	24.0095
MAB21L4	-0.770459	3.54402	-8.0318	2.11912e-15	3.49819e-14	23.9073
IL7R	0.601459	3.92003	8.00923	2.52486e-15	4.12365e-14	23.7351
EREG	0.791192	1.95472	7.99025	2.92463e-15	4.75128e-14	23.5906
TINAGL1	0.641201	5.15398	7.97461	3.3003e-15	5.33025e-14	23.4719
NMRAL2P	1.08358	3.30994	7.9697	3.42791e-15	5.51699e-14	23.4346
ANPEP	0.590144	3.74686	7.95337	3.88789e-15	6.21567e-14	23.3109
FUT6	-0.691086	1.63975	-7.93896	4.34377e-15	6.89069e-14	23.2019
PCDH7	0.677631	3.66673	7.9144	5.2458e-15	8.24353e-14	23.0165
CA2	0.763873	5.4039	7.91158	5.36055e-15	8.40713e-14	22.9953
COL11A1	0.834204	2.824	7.90263	5.74118e-15	8.98369e-14	22.9279
ACKR3	0.737199	6.25307	7.88291	6.67648e-15	1.03767e-13	22.7796
COL6A2	0.629317	8.065	7.87403	7.14517e-15	1.10492e-13	22.713
LPAR3	0.616043	3.93826	7.87073	7.32734e-15	1.13212e-13	22.6882
BGN	0.616623	8.31484	7.86109	7.88626e-15	1.21409e-13	22.616
TM4SF19	0.60715	2.34902	7.85822	8.06092e-15	1.2396e-13	22.5945
UBD	-0.82824	3.50867	-7.85402	8.32305e-15	1.27848e-13	22.5631
GABRP	-1.04043	2.77671	-7.82341	1.05054e-14	1.5964e-13	22.3343
RHOXF1-AS1	-0.630725	1.13399	-7.82224	1.05988e-14	1.60818e-13	22.3256
F3	0.713351	6.35956	7.8071	1.18887e-14	1.79379e-13	22.2129
COL10A1	0.797703	3.46472	7.76724	1.60706e-14	2.38697e-13	21.9169
PLAC8	-0.809579	3.2218	-7.73898	1.98845e-14	2.91583e-13	21.7078
WNT7B	0.603285	5.21236	7.72043	2.28565e-14	3.31994e-13	21.571
DMRTA2	-0.651079	1.61296	-7.71752	2.33621e-14	3.39158e-13	21.5496
MIR8071-2	-0.690094	1.95748	-7.71114	2.45077e-14	3.54764e-13	21.5026
FNDC1	0.655989	2.70355	7.71017	2.46849e-14	3.5705e-13	21.4955
CXCL5	0.749899	2.04264	7.69737	2.71693e-14	3.90532e-13	21.4013
IRX6	-0.59969	1.50971	-7.66877	3.36428e-14	4.78602e-13	21.1916
TMPRSS11A	-1.05549	2.96295	-7.66414	3.48263e-14	4.9493e-13	21.1576
CD3D	-0.582259	3.88264	-7.66064	3.57471e-14	5.07363e-13	21.132
SCNN1G	-0.587316	2.01046	-7.65998	3.59222e-14	5.09718e-13	21.1272
TMPRSS11B	-0.716837	1.18482	-7.64674	3.96459e-14	5.60109e-13	21.0304
EVA1A	0.593186	2.98718	7.61623	4.97305e-14	6.94945e-13	20.808
IL1B	0.666461	4.3091	7.60347	5.46616e-14	7.59819e-13	20.7152
ZFPM2-AS1	0.655927	2.31778	7.58878	6.09382e-14	8.43047e-13	20.6086
MMP13	1.16027	3.82479	7.58588	6.22595e-14	8.60454e-13	20.5875
LGALS4	-0.69087	1.31221	-7.54661	8.31638e-14	1.13595e-12	20.3035
FLRT3	0.699053	2.67473	7.54658	8.31826e-14	1.13595e-12	20.3033
FOXN1	-0.690199	3.18369	-7.49962	1.17393e-13	1.57554e-12	19.9653
VSIG4	0.597695	3.47613	7.48078	1.34716e-13	1.79625e-12	19.8303
CARD11	0.580664	3.00275	7.47372	1.41839e-13	1.88713e-12	19.7798
AEBP1	0.625465	6.86216	7.45793	1.59124e-13	2.10293e-12	19.667
SPON1	0.589599	3.0753	7.45368	1.64125e-13	2.1654e-12	19.6367
NEFL	0.903466	2.75382	7.44718	1.72077e-13	2.26383e-12	19.5903
HS6ST2	0.654923	2.99112	7.4376	1.8448e-13	2.42181e-12	19.522
AC245041.1	0.687551	3.40342	7.43607	1.86533e-13	2.44644e-12	19.5112
SPINK5	-0.870553	4.644	-7.38784	2.64485e-13	3.41133e-12	19.1688
LINC01605	0.624051	3.08133	7.37062	2.99456e-13	3.83464e-12	19.0471
CXCL8	0.826587	5.92932	7.36894	3.03097e-13	3.87947e-12	19.0352
UCHL1	0.975556	5.00709	7.36132	3.20189e-13	4.08311e-12	18.9815
EFEMP1	0.648086	5.39814	7.35132	3.4406e-13	4.37139e-12	18.911
CSPG4	0.654944	3.73046	7.31965	4.31815e-13	5.42523e-12	18.6883
CDA	0.754831	4.21399	7.30453	4.81108e-13	6.00902e-12	18.5824
IGFBP6	0.726818	5.51966	7.29038	5.3228e-13	6.61376e-12	18.4833
IGFBP3	0.651404	7.87566	7.27903	5.77121e-13	7.14843e-12	18.4041
RAB6B	0.607852	2.42138	7.27309	6.02061e-13	7.44901e-12	18.3626
LINC01133	-0.830114	4.05062	-7.2386	7.692e-13	9.39151e-12	18.1226
NR0B1	0.618657	0.748633	7.17732	1.1858e-12	1.41732e-11	17.6986
AKR1C2	1.09523	5.50405	7.16596	1.28433e-12	1.52847e-11	17.6205
AKR1B15	0.717564	3.07929	7.16421	1.30024e-12	1.54575e-11	17.6084
FLNC	0.608342	2.52636	7.09954	2.04414e-12	2.38043e-11	17.1654
CXCL17	-0.890934	5.55039	-7.07914	2.35592e-12	2.724e-11	17.0264
SFRP2	0.792368	6.41788	7.07814	2.37227e-12	2.74175e-11	17.0197
EYA2	-0.734857	4.14917	-7.07025	2.50594e-12	2.8902e-11	16.966
AL354766.2	-0.646518	1.78989	-7.03836	3.12564e-12	3.56255e-11	16.7497
PRSS27	-0.614792	2.70359	-6.9913	4.3233e-12	4.84568e-11	16.4323
MMP10	1.07193	4.90223	6.98948	4.37778e-12	4.90276e-11	16.42
LRRC15	0.658204	2.70024	6.97784	4.74204e-12	5.285e-11	16.3418
SCNN1B	-0.689948	3.3932	-6.96449	5.19655e-12	5.76366e-11	16.2523
AL365181.3	0.635613	2.27894	6.87912	9.2952e-12	9.98886e-11	15.6835
KRT6A	1.04513	11.4197	6.85133	1.12173e-11	1.19498e-10	15.4997
CYP4F3	0.861181	2.669	6.83245	1.27397e-11	1.35092e-10	15.3753
CD79A	-0.734627	3.75587	-6.80256	1.55737e-11	1.63388e-10	15.179
TFPI2	0.721511	2.15136	6.75432	2.15018e-11	2.21543e-10	14.8637
CD177	-0.726545	2.31284	-6.73852	2.38865e-11	2.45065e-10	14.7609
SMIM22	-0.74016	3.39007	-6.73271	2.48276e-11	2.54247e-10	14.7232
EPGN	0.690258	2.30753	6.70152	3.05315e-11	3.08881e-10	14.5212
CYCSP6	0.621644	2.04136	6.69625	3.1615e-11	3.19258e-10	14.4871
FGFBP1	0.839662	7.0816	6.69555	3.17628e-11	3.20574e-10	14.4825
PCP4L1	-0.72716	2.96713	-6.67581	3.61838e-11	3.62809e-10	14.3552
UGT1A6	0.652136	2.34064	6.62196	5.15497e-11	5.06208e-10	14.0096
FOXJ1	-0.656589	1.67851	-6.60811	5.64382e-11	5.51685e-10	13.9211
CEACAM7	-0.701324	1.7139	-6.60794	5.65008e-11	5.522e-10	13.9201
ANO1	0.66332	4.98508	6.58131	6.72207e-11	6.50867e-10	13.7505
GSTM3	0.724003	4.27325	6.55512	7.96927e-11	7.63073e-10	13.5843
CHGB	0.675658	1.63263	6.52971	9.39554e-11	8.91149e-10	13.4237
KLK8	0.802785	3.7434	6.5165	1.02327e-10	9.67063e-10	13.3404
TMPRSS2	-0.687473	2.98392	-6.47333	1.35091e-10	1.25778e-09	13.0694
FAM3D	-0.72522	2.61379	-6.46294	1.44395e-10	1.3408e-09	13.0044
MAL	-0.865133	3.37141	-6.42389	1.85321e-10	1.69519e-09	12.761
KRT24	-0.787603	1.58502	-6.4227	1.86729e-10	1.70722e-09	12.7537
DUOXA2	-0.584056	2.21083	-6.41767	1.92813e-10	1.75993e-09	12.7224
MZB1	-0.686013	3.9104	-6.41503	1.96074e-10	1.78822e-09	12.706
IGFBP5	0.61406	6.2318	6.41402	1.97344e-10	1.79862e-09	12.6998
MYH11	0.68642	3.56956	6.39902	2.17081e-10	1.96425e-09	12.6068
MFAP5	0.64984	2.96451	6.37164	2.58222e-10	2.31378e-09	12.4376
KREMEN2	-0.586787	3.01895	-6.36745	2.65153e-10	2.37012e-09	12.4118
KLK7	0.845626	3.85003	6.337	3.21306e-10	2.83311e-09	12.2246
FOXA1	-0.629637	3.77008	-6.29482	4.18705e-10	3.63623e-09	11.9666
CSTA	-0.747159	8.84713	-6.26094	5.17318e-10	4.43411e-09	11.7605
KRT15	-0.856741	7.08212	-6.22319	6.53976e-10	5.5266e-09	11.5323
CYP4B1	-0.684668	2.45014	-6.21032	7.08207e-10	5.95938e-09	11.4547
GAL	0.656911	2.42181	6.19317	7.87313e-10	6.58692e-09	11.3516
IGLC3	-0.85997	7.87097	-6.12429	1.20143e-09	9.84737e-09	10.9402
KRT78	-0.679934	2.65028	-6.09628	1.42496e-09	1.1568e-08	10.7742
KRT13	-1.27024	7.8548	-5.99337	2.65146e-09	2.07477e-08	10.1704
GJB6	0.862524	6.13055	5.96475	3.14592e-09	2.43992e-08	10.0042
OR2I1P	-0.583963	3.14716	-5.77101	9.81982e-09	7.15992e-08	8.89886
DAPL1	-0.846466	4.68801	-5.76917	9.9248e-09	7.23169e-08	8.88854
FAM83A	0.68106	5.19794	5.73362	1.21844e-08	8.77978e-08	8.68957
KRT17	0.7128	11.5797	5.68743	1.58792e-08	1.12587e-07	8.43276
IGKC	-0.821405	10.8372	-5.59326	2.70849e-08	1.8637e-07	7.91535
COL17A1	0.722665	6.73449	5.59118	2.74046e-08	1.8843e-07	7.90399
IGFL2-AS1	0.619184	2.66528	5.57909	2.93311e-08	2.00727e-07	7.83819
TP63	0.644696	7.17929	5.57851	2.9426e-08	2.01302e-07	7.83506
IGHA1	-0.863171	9.73773	-5.57526	2.99691e-08	2.04641e-07	7.81735
IGHM	-0.829112	6.7167	-5.52045	4.07045e-08	2.72785e-07	7.52095
HEPHL1	0.58456	2.59153	5.49918	4.5808e-08	3.04843e-07	7.40664
BARX1	0.597949	2.40894	5.449	6.04269e-08	3.95275e-07	7.1387
CLDN3	-0.66393	2.7773	-5.44544	6.16223e-08	4.02332e-07	7.11975
GJB2	0.645537	7.86279	5.43552	6.50702e-08	4.23293e-07	7.06711
IGHJ3P	-0.587951	2.69995	-5.43382	6.56807e-08	4.26813e-07	7.05808
IGHGP	-0.695388	5.36734	-5.40412	7.72654e-08	4.96778e-07	6.90103
KRT4	-1.02633	4.21122	-5.3946	8.13818e-08	5.21485e-07	6.85086
CRNN	-0.827509	2.25439	-5.36888	9.35934e-08	5.9402e-07	6.71574
IGHG3	-0.753164	7.75613	-5.3475	1.05084e-07	6.61406e-07	6.60386
MUC4	-0.584634	2.66755	-5.32101	1.21223e-07	7.55838e-07	6.46586
KLK5	0.766423	3.37028	5.30893	1.29354e-07	8.03908e-07	6.40317
EEF1A2	0.640722	2.74498	5.27378	1.56142e-07	9.59063e-07	6.22147
IGLC7	-0.6704	3.13736	-5.26518	1.63475e-07	1.00143e-06	6.17717
IGHA2	-0.829997	6.92455	-5.23676	1.90137e-07	1.15415e-06	6.03137
IGLC2	-0.715435	8.67425	-5.21609	2.12139e-07	1.27983e-06	5.92574
UGT1A7	0.63165	1.70485	5.10932	3.71078e-07	2.15564e-06	5.38674
AQP5	-0.593393	1.98882	-5.10761	3.74388e-07	2.17373e-06	5.37818
IGLL5	-0.697439	5.55348	-5.09331	4.0319e-07	2.3336e-06	5.30679
IGFL1	0.715913	3.99722	5.08925	4.11735e-07	2.37807e-06	5.2866
IGHG2	-0.719265	8.64869	-4.877	1.20873e-06	6.50734e-06	4.25089
TMPRSS11D	-0.698851	4.33769	-4.85314	1.36078e-06	7.27133e-06	4.13714
A2ML1	-0.657937	4.70226	-4.81741	1.62343e-06	8.56881e-06	3.96776
CLCA4	-0.618071	2.73361	-4.81645	1.6311e-06	8.60269e-06	3.96324
DEFB1	-0.607384	5.16095	-4.78747	1.88045e-06	9.81201e-06	3.82678
MAGEA4	0.834218	2.9953	4.66251	3.44232e-06	1.72515e-05	3.24749
IGLV5-45	-0.594009	3.16007	-4.61248	4.36757e-06	2.15274e-05	3.01973
GPX2	0.745435	6.88163	4.57659	5.1735e-06	2.52209e-05	2.85783
KLK10	0.616127	5.34209	4.52547	6.57151e-06	3.15382e-05	2.62932
IGLV3-10	-0.682651	4.88191	-4.52071	6.71895e-06	3.21843e-05	2.60813
IGLV8-61	-0.65368	4.04224	-4.51511	6.8961e-06	3.29586e-05	2.58328
IGHG1	-0.654448	10.171	-4.4613	8.84311e-06	4.15172e-05	2.34597
IGLV2-8	-0.614283	4.55209	-4.41304	1.10279e-05	5.08503e-05	2.13547
IGHV4-31	-0.591011	4.34936	-4.38495	1.2528e-05	5.7242e-05	2.01396
JCHAIN	-0.592508	6.52935	-4.37539	1.30819e-05	5.95953e-05	1.97276
SPRR3	-0.917954	6.59757	-4.36054	1.3988e-05	6.34199e-05	1.90899
IGKV2-24	-0.583131	3.96716	-4.29813	1.84965e-05	8.20306e-05	1.64318
IGLV3-19	-0.655048	6.43917	-4.25259	2.26279e-05	9.89944e-05	1.45158
KRT14	0.839573	10.0059	4.2356	2.43838e-05	0.000105922	1.3806
IGLV3-1	-0.604851	5.60707	-4.16161	3.36581e-05	0.000142305	1.07474
IGLV1-51	-0.601354	6.4114	-4.1435	3.63922e-05	0.000153034	1.00071
IGLV4-69	-0.601984	4.83255	-4.13004	3.85616e-05	0.000161469	0.945842
KRT6B	0.635851	8.3684	4.10486	4.29524e-05	0.0001781	0.843704
IGLV1-40	-0.590762	6.84242	-3.90949	9.72139e-05	0.00037696	0.0720309
PI3	0.584979	8.94532	3.33251	0.000884638	0.00277293	-1.99187
NTS	-0.657894	3.862	-3.13883	0.00173401	0.00504024	-2.6122
