# Supplementary material for: Characterization of Interplay Between Autophagy and Ferroptosis and Their Synergistical Roles on Manipulating Immunological Tumor Microenvironment in Squamous Cell Carcinomas
Source: Front Immunol. 2022 Feb 4;12:739039. doi: 10.3389/fimmu.2021.739039 (PMC8854375; doi:10.3389/fimmu.2021.739039)
Supplement: Supplementary Table 8 — Bioactive compounds for SCCs treatment based on autophagy- and ferroptosis-related genes. [file Table_8.xlsx]

## Sheet: Sheet1
rank	cmap name	mean	n	enrichment	p	specificity	percent non-null
1	clorsulon	0.64	4	0.929	4e-05	0	100
2	guaifenesin	-0.445	6	-0.744	0.00054	0.0052	83
3	6-bromoindirubin-3'-oxime	-0.402	7	-0.675	0.00106	0.0467	57
4	5155877	0.56	4	0.829	0.00127	0.0375	100
5	harmol	-0.489	4	-0.825	0.00177	0.0273	100
6	clofazimine	0.435	5	0.762	0.00182	0	80
7	vorinostat	0.277	12	0.502	0.00247	0.4472	50
8	monastrol	-0.362	8	-0.59	0.00365	0.0263	75
9	valinomycin	0.499	4	0.784	0.00412	0.0465	100
10	labetalol	0.408	4	0.776	0.00475	0.0058	75
11	midecamycin	-0.391	5	-0.702	0.00511	0.0052	80
12	ampicillin	-0.27	4	-0.768	0.00577	0	50
13	cefazolin	-0.393	5	-0.695	0.00577	0	60
14	lansoprazole	-0.346	4	-0.76	0.0068	0.0205	50
15	amantadine	-0.187	4	-0.753	0.00748	0.0392	50
16	epitiostanol	0.342	4	0.74	0.00871	0	75
17	acetohexamide	-0.326	4	-0.732	0.01038	0.0071	50
18	nizatidine	-0.257	4	-0.729	0.01098	0.0226	50
19	oxyphenbutazone	0.337	4	0.727	0.01108	0.0674	50
20	gabapentin	-0.277	4	-0.724	0.0118	0.0056	50
21	tolazoline	-0.421	5	-0.654	0.0122	0.0195	80
22	glycocholic acid	-0.218	4	-0.715	0.01337	0	50
23	CP-863187	-0.293	4	-0.708	0.01486	0.0353	50
24	Prestwick-682	-0.201	4	-0.7	0.01715	0.028	50
25	guanabenz	0.49	5	0.639	0.01746	0.1044	80
26	metitepine	0.214	4	0.694	0.0182	0.0761	50
27	nefopam	0.291	5	0.631	0.01951	0.0299	60
28	bretylium tosilate	-0.227	4	-0.689	0.02009	0.0385	50
29	alprenolol	-0.367	4	-0.686	0.02095	0.0149	75
30	quinethazone	-0.424	4	-0.685	0.02158	0.0579	75
31	acetylsalicylsalicylic acid	-0.26	4	-0.672	0.02594	0.0423	50
32	terbutaline	0.227	4	0.668	0.02711	0.0122	50
33	4,5-dianilinophthalimide	-0.51	2	-0.883	0.02744	0.0159	100
34	orciprenaline	0.328	4	0.666	0.02803	0.0407	75
35	oleandomycin	-0.378	5	-0.598	0.02988	0.0435	60
36	oxymetazoline	-0.349	4	-0.656	0.03203	0.0181	50
37	podophyllotoxin	0.515	4	0.652	0.03438	0.3095	75
38	gentamicin	0.462	4	0.648	0.03634	0.1688	75
39	nialamide	-0.398	4	-0.646	0.03756	0.0896	75
40	parthenolide	-0.396	4	-0.645	0.03774	0.2345	75
41	melatonin	-0.25	4	-0.645	0.03796	0.0641	50
42	minaprine	-0.331	5	-0.573	0.04246	0.0425	60
43	staurosporine	-0.275	4	-0.635	0.04337	0.0274	50
44	alpha-ergocryptine	-0.227	6	-0.527	0.04551	0.0741	50
45	deferoxamine	-0.311	8	-0.461	0.04561	0.1166	62
46	neomycin	-0.282	5	-0.568	0.04576	0.0585	60
47	imatinib	0.468	2	0.845	0.04829	0.0309	100
48	acacetin	-0.233	6	-0.521	0.04958	0.1326	66
49	docosahexaenoic acid ethyl ester	0.477	2	0.839	0.05239	0.0464	100
50	ursolic acid	0.272	4	0.62	0.05299	0.1029	75
51	gossypol	0.26	6	0.514	0.05369	0.3444	50
52	mercaptopurine	-0.491	2	-0.83	0.05704	0.0274	100
53	citalopram	-0.204	4	-0.613	0.05709	0.0556	50
54	gliquidone	-0.24	4	-0.611	0.05835	0.0584	50
55	clenbuterol	0.252	5	0.553	0.05866	0.0497	60
56	MK-886	-0.333	2	-0.827	0.05901	0.0265	100
57	mometasone	0.354	4	0.61	0.0592	0.2154	75
58	thiamine	-0.301	3	-0.69	0.05993	0.0638	66
59	oxybutynin	-0.432	4	-0.608	0.06097	0.0621	75
60	lomustine	0.267	4	0.607	0.06135	0.2353	75
61	benzonatate	0.116	5	0.546	0.06426	0.0222	60
62	picotamide	-0.409	5	-0.543	0.06458	0.0944	60
63	loxapine	0.223	4	0.601	0.06614	0.0638	50
64	CP-944629	-0.431	4	-0.601	0.06634	0.1209	75
65	lasalocid	0.513	4	0.599	0.06742	0.3529	75
66	monensin	0.401	6	0.497	0.06776	0.5079	66
67	quercetin	0.248	6	0.496	0.06919	0.0968	50
68	trimethadione	-0.204	4	-0.597	0.06959	0.0655	50
69	3-nitropropionic acid	-0.274	4	-0.596	0.07018	0.1713	75
70	ethoxyquin	0.319	5	0.538	0.07125	0.046	60
71	hymecromone	-0.189	4	-0.593	0.0735	0.0723	50
72	scoulerine	0.45	4	0.591	0.07388	0.0829	75
73	myricetin	0.454	4	0.59	0.07428	0.0846	75
74	helveticoside	0.334	6	0.489	0.07532	0.5532	66
75	pheniramine	-0.331	5	-0.53	0.07554	0.1205	60
76	methocarbamol	-0.352	3	-0.663	0.07644	0.1117	66
77	withaferin A	0.404	4	0.587	0.07683	0.4211	75
78	clonidine	0.222	4	0.586	0.07866	0.0735	50
79	tridihexethyl	-0.457	4	-0.586	0.07937	0.1515	75
80	amitriptyline	0.384	6	0.485	0.07985	0.4466	66
81	chenodeoxycholic acid	0.464	4	0.581	0.08281	0.3791	75
82	arachidonic acid	-0.217	3	-0.652	0.08371	0.0833	66
83	physostigmine	0.294	4	0.579	0.0846	0.0196	50
84	meclofenamic acid	0.336	5	0.522	0.08633	0.1792	60
85	arachidonyltrifluoromethane	0.409	2	0.792	0.0867	0.0881	100
86	lisuride	0.387	5	0.52	0.08902	0.4368	60
87	nortriptyline	0.29	4	0.573	0.0896	0.2914	50
88	tinidazole	-0.257	6	-0.476	0.09126	0.1257	50
89	benzydamine	0.267	4	0.57	0.0929	0.0861	50
90	etifenin	-0.336	4	-0.571	0.09443	0.1207	75
91	ramifenazone	-0.26	4	-0.57	0.09473	0.0764	50
92	semustine	0.206	4	0.567	0.09521	0.3051	75
93	scriptaid	0.364	3	0.639	0.09649	0.4306	66
94	sulfadimidine	0.236	6	0.469	0.09735	0.058	50
95	solasodine	-0.301	6	-0.471	0.09745	0.117	50
96	securinine	0.329	4	0.563	0.0998	0.3117	50
97	loracarbef	-0.154	4	-0.565	0.09982	0.1518	50
98	captopril	-0.319	5	-0.507	0.10043	0.1164	60
99	pyrithyldione	0.491	4	0.561	0.10247	0.1824	75
100	sulindac	0.253	7	0.434	0.10351	0.153	57
101	diclofenamide	-0.203	4	-0.56	0.10486	0.0828	50
102	fenbendazole	0.453	4	0.558	0.10543	0.1623	75
103	rifabutin	0.286	3	0.63	0.10566	0.3594	66
104	carbenoxolone	-0.202	4	-0.558	0.10716	0.1321	50
105	oxolamine	0.342	4	0.555	0.10768	0.2857	75
106	digoxigenin	0.316	5	0.502	0.1107	0.4737	60
107	pirinixic acid	-0.184	5	-0.499	0.11094	0.0934	60
108	cefuroxime	-0.256	4	-0.554	0.11158	0.1871	50
109	iproniazid	0.307	5	0.501	0.11187	0.3129	60
110	etynodiol	0.341	4	0.552	0.11188	0.1926	75
111	etiocholanolone	0.294	6	0.456	0.11503	0.5	66
112	iohexol	0.42	4	0.547	0.11747	0.32	75
113	lycorine	0.368	5	0.496	0.11819	0.5185	60
114	canrenoic acid	-0.24	4	-0.549	0.11834	0.1547	50
115	econazole	0.226	4	0.545	0.1196	0.3487	50
116	nicardipine	-0.308	4	-0.546	0.12206	0.0581	50
117	kinetin	0.29	4	0.543	0.1225	0.0523	50
118	5253409	0.36	2	0.746	0.12828	0.1333	50
119	cefamandole	0.355	4	0.538	0.12891	0.401	75
120	copper sulfate	0.169	4	0.538	0.12928	0.1591	75
121	irinotecan	-0.417	3	-0.608	0.13026	0.4239	66
122	Prestwick-972	0.432	3	0.608	0.132	0.1198	66
123	isosorbide	0.418	4	0.535	0.13245	0.0894	75
124	piretanide	0.432	4	0.535	0.13334	0.197	75
125	niridazole	-0.247	4	-0.536	0.1345	0.1585	50
126	calmidazolium	0.185	2	0.736	0.13832	0.3316	50
127	eticlopride	0.171	4	0.53	0.13941	0.4833	75
128	alverine	0.25	4	0.529	0.14106	0.0932	50
129	molindone	0.232	4	0.527	0.14285	0.1	50
130	trichlormethiazide	0.205	4	0.526	0.14474	0.0833	50
131	zuclopenthixol	0.089	4	0.525	0.14588	0.1312	50
132	etilefrine	0.261	4	0.524	0.14653	0.1988	50
133	metoprolol	0.182	4	0.521	0.15143	0.1934	50
134	cyclopenthiazide	-0.122	4	-0.518	0.15906	0.1351	50
135	leflunomide	-0.066	4	-0.514	0.16356	0.2593	50
136	ciprofloxacin	0.377	5	0.466	0.16509	0.1163	60
137	diprophylline	0.327	5	0.465	0.16626	0.2236	60
138	hecogenin	-0.272	4	-0.512	0.16636	0.2762	50
139	delsoline	-0.272	4	-0.512	0.16716	0.2542	50
140	PNU-0293363	0.183	3	0.577	0.17689	0.1635	66
141	CAY-10397	0.257	3	0.575	0.17995	0.1069	66
142	verteporfin	-0.38	3	-0.574	0.18162	0.4128	66
143	aminocaproic acid	-0.422	3	-0.566	0.1943	0.25	66
144	perphenazine	0.366	5	0.45	0.19503	0.5155	60
145	trimethylcolchicinic acid	0.327	4	0.492	0.19515	0.1147	50
146	epivincamine	0.307	4	0.492	0.19591	0.1327	50
147	isocorydine	-0.024	4	-0.493	0.19784	0.1225	50
148	N6-methyladenosine	0.279	4	0.489	0.20205	0.2036	50
149	SR-95531	0.246	4	0.488	0.20325	0.0872	50
150	ciclacillin	0.311	4	0.488	0.20349	0.1353	50
151	0175029-0000	-0.347	6	-0.408	0.2044	0.4648	50
152	zimeldine	-0.332	5	-0.443	0.20659	0.511	60
153	naltrexone	0.109	5	0.444	0.20733	0.3955	60
154	khellin	0.215	5	0.443	0.20991	0.3313	60
155	flufenamic acid	-0.239	6	-0.405	0.21235	0.4	50
156	ornidazole	-0.297	5	-0.44	0.21494	0.356	60
157	STOCK1N-35874	-0.347	2	-0.67	0.2178	0.3113	50
158	ritodrine	0.344	4	0.478	0.22197	0.1677	50
159	fasudil	-0.238	2	-0.666	0.22422	0.1299	50
160	10-methoxyharmalan	0.264	4	0.476	0.22646	0.1908	50
161	quinisocaine	0.274	4	0.475	0.22736	0.3369	50
162	dyclonine	0.315	4	0.475	0.22829	0.2671	50
163	5224221	0.316	2	0.652	0.24325	0.5698	50
164	seneciphylline	0.304	4	0.467	0.24466	0.1946	50
165	meclozine	-0.178	5	-0.426	0.2467	0.4214	60
166	clebopride	0.258	4	0.465	0.24894	0.3	50
167	carmustine	0.189	3	0.536	0.25232	0.4024	66
168	spaglumic acid	-0.328	2	-0.645	0.25299	0.3333	50
169	zoxazolamine	-0.368	4	-0.465	0.25411	0.4748	50
170	chlorhexidine	0.315	5	0.421	0.25938	0.3743	60
171	atractyloside	0.338	5	0.42	0.25982	0.5833	60
172	pentoxyverine	-0.35	4	-0.463	0.26038	0.533	50
173	0198306-0000	-0.218	4	-0.462	0.26098	0.3807	50
174	atracurium besilate	0.444	3	0.531	0.26242	0.5145	66
175	hexetidine	0.393	4	0.459	0.26289	0.6561	50
176	cinchonidine	0.214	4	0.459	0.26406	0.253	50
177	strophanthidin	0.218	4	0.459	0.26432	0.5964	50
178	cyclobenzaprine	0.258	4	0.457	0.26856	0.4948	50
179	sulfacetamide	0.023	4	0.456	0.27027	0.1795	50
180	pergolide	0.227	4	0.455	0.27285	0.3842	50
181	isocarboxazid	0.284	5	0.413	0.27626	0.4438	60
182	metronidazole	0.243	5	0.413	0.2775	0.5629	60
183	Prestwick-1082	0.425	3	0.523	0.28021	0.6158	66
184	rotenone	0.238	4	0.452	0.28031	0.4035	50
185	Prestwick-981	0.287	3	0.522	0.28295	0.2275	66
186	antazoline	0.275	4	0.45	0.28509	0.2941	50
187	ethosuximide	-0.142	4	-0.451	0.28841	0.3678	50
188	nomegestrol	0.399	3	0.518	0.29088	0.3864	66
189	ascorbic acid	0.234	4	0.447	0.29225	0.3056	50
190	disopyramide	0.248	4	0.447	0.29338	0.3427	50
191	tetrandrine	0.33	4	0.445	0.29724	0.5294	50
192	ikarugamycin	0.35	3	0.515	0.29737	0.6	66
193	co-dergocrine mesilate	0.282	4	0.444	0.29929	0.5251	50
194	N-acetyl-L-aspartic acid	0.225	4	0.444	0.29965	0.2875	50
195	(+)-chelidonine	0.361	4	0.442	0.30701	0.467	50
196	biperiden	0.326	5	0.401	0.30854	0.6606	60
197	NU-1025	-0.173	2	-0.607	0.31144	0.285	50
198	suramin sodium	0.071	4	0.439	0.31266	0.3151	50
199	probucol	0.214	6	0.365	0.31528	0.1611	50
200	adenosine phosphate	0.319	4	0.437	0.31896	0.2298	50
201	salsolinol	0.326	3	0.505	0.32005	0.2483	66
202	ronidazole	-0.369	3	-0.504	0.32121	0.6303	66
203	IC-86621	0.332	4	0.436	0.32388	0.319	50
204	levcycloserine	-0.229	4	-0.437	0.32595	0.4691	50
205	halofantrine	0.315	3	0.502	0.32746	0.4828	66
206	H-89	0.344	3	0.502	0.3278	0.2284	66
207	lanatoside C	0.29	6	0.359	0.33201	0.7569	50
208	esculin	-0.222	4	-0.433	0.33458	0.3927	50
209	kaempferol	0.288	4	0.431	0.3352	0.4219	50
210	0316684-0000	-0.093	4	-0.432	0.33707	0.3397	50
211	sulfinpyrazone	-0.236	4	-0.432	0.33744	0.518	50
212	iopromide	0.227	4	0.43	0.33937	0.4375	50
213	atropine	-0.359	4	-0.431	0.34067	0.6543	50
214	aminoglutethimide	0.38	3	0.495	0.3432	0.375	66
215	ciclopirox	0.259	4	0.428	0.34536	0.7874	50
216	thioproperazine	0.257	5	0.387	0.34743	0.4483	60
217	15(S)-15-methylprostaglandin E2	0.24	4	0.426	0.35145	0.5367	50
218	debrisoquine	0.278	4	0.425	0.3525	0.2925	50
219	pizotifen	0.269	4	0.425	0.35433	0.5102	50
220	karakoline	0.227	6	0.352	0.35485	0.5562	50
221	adrenosterone	0.049	4	0.423	0.35791	0.3841	50
222	luteolin	-0.317	4	-0.425	0.35839	0.7657	50
223	merbromin	0.327	5	0.382	0.36157	0.6878	60
224	glibenclamide	-0.207	4	-0.424	0.36253	0.598	50
225	metoclopramide	0.154	6	0.349	0.36328	0.2319	50
226	cyclizine	0.197	4	0.421	0.36462	0.3907	50
227	myosmine	-0.031	6	-0.348	0.37229	0.6409	50
228	phenazone	0.315	3	0.481	0.37783	0.4245	66
229	fenbufen	-0.217	6	-0.346	0.38054	0.4651	50
230	tetrahydroalstonine	0.184	4	0.415	0.38077	0.4268	50
231	harmine	-0.293	4	-0.417	0.38087	0.7238	50
232	vinburnine	0.316	4	0.414	0.38306	0.4444	50
233	piribedil	-0.227	4	-0.416	0.38513	0.49	50
234	aceclofenac	0.211	4	0.412	0.39004	0.3082	50
235	chlorphenesin	-0.282	4	-0.412	0.39778	0.568	50
236	(-)-MK-801	-0.183	4	-0.409	0.40401	0.4649	50
237	methazolamide	-0.203	4	-0.409	0.40512	0.5631	50
238	alcuronium chloride	-0.234	2	-0.548	0.40882	0.4576	50
239	racecadotril	0.238	4	0.404	0.41558	0.4744	50
240	depudecin	-0.18	2	-0.543	0.41745	0.3421	50
241	PNU-0230031	0.118	8	0.292	0.42284	0.3583	50
242	eucatropine	-0.213	6	-0.333	0.42346	0.8542	50
243	vincamine	0.285	6	0.332	0.4237	0.6268	50
244	tolfenamic acid	-0.334	4	-0.403	0.42384	0.4882	50
245	trihexyphenidyl	0.31	3	0.461	0.42749	0.7821	66
246	fusidic acid	0.259	4	0.4	0.43007	0.3268	50
247	naringenin	0.309	4	0.398	0.43536	0.7287	50
248	brompheniramine	0.086	4	0.398	0.43576	0.4118	50
249	metixene	0.174	4	0.398	0.43631	0.6758	50
250	alpha-yohimbine	0.362	3	0.454	0.44466	0.5329	66
251	valdecoxib	0.215	3	0.453	0.4495	0.4088	66
252	glafenine	-0.277	4	-0.395	0.44994	0.6433	50
253	phenacetin	-0.283	4	-0.393	0.45623	0.467	50
254	nabumetone	-0.307	4	-0.393	0.45865	0.5886	50
255	timolol	0.311	4	0.39	0.45983	0.736	50
256	flecainide	0.291	6	0.321	0.46524	0.431	50
257	fludrocortisone	0.133	8	0.282	0.46536	0.8353	50
258	dydrogesterone	0.223	4	0.388	0.46679	0.4675	50
259	sulfaphenazole	-0.225	4	-0.39	0.4679	0.5446	50
260	sitosterol	-0.265	4	-0.389	0.46904	0.7296	50
261	Prestwick-689	0.242	4	0.387	0.46937	0.4453	50
262	iocetamic acid	0.343	4	0.386	0.47568	0.5796	50
263	chlormezanone	0.299	4	0.385	0.47634	0.503	50
264	digitoxigenin	0.256	4	0.38	0.49362	0.7857	50
265	AH-6809	-0.34	2	-0.502	0.4941	0.5643	50
266	ginkgolide A	-0.283	4	-0.381	0.4945	0.78	50
267	repaglinide	-0.31	4	-0.381	0.49633	0.7696	50
268	bezafibrate	-0.259	4	-0.379	0.50146	0.6733	50
269	5194442	-0.14	4	-0.378	0.50461	0.5223	50
270	pilocarpine	0.183	4	0.375	0.51091	0.7421	50
271	dihydroergocristine	0.265	4	0.375	0.51282	0.7582	50
272	cefaclor	0.262	4	0.374	0.51405	0.5833	50
273	ganciclovir	-0.266	4	-0.375	0.51527	0.4915	50
274	puromycin	-0.096	4	-0.373	0.52243	0.7612	50
275	carbinoxamine	-0.007	4	0.372	0.52289	0.4468	50
276	pivampicillin	-0.174	4	-0.372	0.52583	0.5829	50
277	hesperidin	0.142	4	0.371	0.52589	0.3869	50
278	menadione	-0.411	2	-0.491	0.5332	0.5862	50
279	bufexamac	-0.272	4	-0.37	0.53423	0.6294	50
280	tetraethylenepentamine	0.205	6	0.304	0.53492	0.5329	50
281	clidinium bromide	0.184	4	0.368	0.53665	0.5973	50
282	rilmenidine	0.227	4	0.367	0.53892	0.5361	50
283	chlorcyclizine	0.153	6	0.303	0.53975	0.725	50
284	anisomycin	0.323	4	0.359	0.56512	0.8402	50
285	PHA-00816795	-0.091	2	-0.481	0.57253	0.5969	50
286	chlorambucil	-0.057	4	-0.357	0.58034	0.6299	50
287	tiaprofenic acid	0.103	4	0.353	0.58708	0.5676	50
288	cicloheximide	0.212	4	0.352	0.59086	0.791	50
289	lithocholic acid	0.225	6	0.291	0.59275	0.5632	50
290	hemicholinium	-0.074	4	-0.352	0.5951	0.6389	50
291	cycloserine	-0.268	4	-0.351	0.5991	0.7802	50
292	propofol	-0.204	4	-0.351	0.60075	0.5549	50
293	PHA-00767505E	-0.062	4	-0.35	0.60184	0.6433	50
294	TTNPB	0.361	2	0.472	0.60585	0.7391	50
295	chloropyrazine	0.275	4	0.348	0.60662	0.7658	50
296	naringin	-0.284	4	-0.346	0.61555	0.6942	50
297	arecoline	0.363	4	0.345	0.61716	0.7533	50
298	nifurtimox	-0.138	4	-0.345	0.61951	0.6716	50
299	zidovudine	0.294	4	0.343	0.62225	0.6748	50
300	nipecotic acid	-0.273	4	-0.344	0.62331	0.8192	50
301	denatonium benzoate	-0.278	4	-0.343	0.62987	0.7772	50
302	prilocaine	0.013	6	0.282	0.63021	0.6829	50
303	butacaine	0.225	4	0.34	0.63435	0.5906	50
304	phenazopyridine	0.228	4	0.336	0.64827	0.7727	50
305	amiprilose	0.142	4	0.334	0.65595	0.7113	50
306	scopolamine	-0.206	4	-0.333	0.66116	0.6667	50
307	16-phenyltetranorprostaglandin E2	-0.044	4	-0.332	0.66598	0.6845	50
308	cefoxitin	0.222	4	0.33	0.66811	0.6552	50
309	meprylcaine	0.265	4	0.329	0.67029	0.6438	50
310	vanoxerine	0.051	4	-0.33	0.67069	0.6667	50
311	doxazosin	-0.222	4	-0.33	0.67177	0.9026	50
312	dextromethorphan	-0.297	4	-0.326	0.68448	0.8629	50
313	bumetanide	0.267	4	0.325	0.68587	0.8293	50
314	methylprednisolone	-0.21	4	-0.325	0.68828	0.771	50
315	hexylcaine	0.107	4	0.323	0.69086	0.6028	50
316	altizide	-0.023	4	-0.324	0.69182	0.6863	50
317	quinpirole	0.191	4	0.322	0.69361	0.8701	50
318	apigenin	-0.296	4	-0.323	0.69375	0.913	50
319	triflupromazine	0.342	4	0.321	0.69713	0.8674	50
320	5707885	0.12	4	-0.32	0.70489	0.7647	50
321	zaprinast	0.266	4	0.318	0.70855	0.7383	50
322	megestrol	0.257	4	0.315	0.71762	0.8606	50
323	5255229	-0.02	2	-0.437	0.71868	0.5574	50
324	corticosterone	0.216	4	0.313	0.72492	0.8196	50
325	(+/-)-catechin	0.208	4	0.312	0.72753	0.7628	50
326	nadolol	0.297	4	0.312	0.7284	0.9286	50
327	5279552	0.097	2	0.428	0.74625	0.7361	50
328	isometheptene	0.208	4	0.301	0.76365	0.8563	50
329	clopamide	0.035	4	0.301	0.76465	0.7941	50
330	pralidoxime	0.182	4	0.299	0.77069	0.8014	50
331	amikacin	0.032	4	0.298	0.77111	0.8053	50
332	Y-27632	-0.234	2	-0.418	0.77514	0.918	50
333	furosemide	0.257	4	0.294	0.78603	0.8671	50
334	paromomycin	0.207	4	0.291	0.79262	0.7665	50
335	pheneticillin	0.239	4	0.287	0.80656	0.912	50
336	blebbistatin	-0.262	2	-0.404	0.81047	0.9122	50
337	tenoxicam	0.228	4	0.283	0.81681	0.8855	50
338	STOCK1N-35696	-0.019	2	-0.394	0.83335	0.8904	50
339	clofibrate	0.048	2	0.371	0.88334	0.9091	50
340	BW-B70C	0.661	1	0.95	---	---	100
341	U0125	-0.597	1	-0.933	---	---	100
342	2-deoxy-D-glucose	0.616	1	0.932	---	---	100
343	cytochalasin B	0.614	1	0.93	---	---	100
344	exemestane	-0.57	1	-0.924	---	---	100
345	12,13-EODE	0.589	1	0.919	---	---	100
346	N-phenylanthranilic acid	-0.524	1	-0.904	---	---	100
347	MG-132	0.548	1	0.897	---	---	100
348	5162773	-0.48	1	-0.884	---	---	100
349	5149715	0.525	1	0.883	---	---	100
350	PHA-00665752	-0.429	1	-0.867	---	---	100
351	oligomycin	0.484	1	0.861	---	---	100
352	5213008	0.467	1	0.853	---	---	100
353	5140203	-0.379	1	-0.85	---	---	100
354	3-aminobenzamide	0.451	1	0.843	---	---	100
355	HNMPA-(AM)3	-0.35	1	-0.84	---	---	100
356	5186223	0.43	1	0.831	---	---	100
357	5151277	0.412	1	0.821	---	---	100
358	5666823	0.387	1	0.813	---	---	100
359	phenyl biguanide	0.376	1	0.808	---	---	100
360	tioguanine	0.344	1	0.797	---	---	100
361	1,5-isoquinolinediol	0	1	-0.792	---	---	0
362	tyrphostin AG-1478	0	1	-0.789	---	---	0
363	MS-275	0	2	0.778	---	---	0
364	topiramate	0	1	-0.765	---	---	0
365	emetine	-0.099	4	-0.754	---	---	25
366	cantharidin	0	1	0.751	---	---	0
367	carbimazole	-0.096	3	-0.728	---	---	33
368	Prestwick-983	0	3	-0.723	---	---	0
369	decitabine	0	1	-0.722	---	---	0
370	celastrol	0	1	0.722	---	---	0
371	cephaeline	-0.086	5	-0.72	---	---	20
372	phenanthridinone	0	1	-0.712	---	---	0
373	splitomicin	0	1	-0.711	---	---	0
374	dimethyloxalylglycine	0	1	0.706	---	---	0
375	DL-PPMP	0	1	-0.704	---	---	0
376	thapsigargin	0	3	-0.703	---	---	0
377	5109870	0	1	0.693	---	---	0
378	gabexate	-0.104	4	-0.689	---	---	25
379	5186324	0	1	-0.687	---	---	0
380	benzocaine	-0.134	4	-0.683	---	---	25
381	diloxanide	-0.132	4	-0.682	---	---	25
382	iodixanol	0	3	-0.68	---	---	0
383	gefitinib	0	1	0.678	---	---	0
384	ondansetron	-0.128	4	-0.674	---	---	25
385	proscillaridin	0.114	3	0.674	---	---	33
386	solanine	0	4	0.672	---	---	0
387	norethisterone	0.147	4	0.67	---	---	25
388	cefotiam	-0.102	4	-0.669	---	---	25
389	indoprofen	0	4	-0.665	---	---	0
390	chlorprothixene	0.168	4	0.663	---	---	25
391	tomelukast	0	1	-0.659	---	---	0
392	trimethobenzamide	-0.1	5	-0.657	---	---	20
393	demecarium bromide	0	4	-0.656	---	---	0
394	perhexiline	0.152	4	0.653	---	---	25
395	propranolol	-0.146	4	-0.651	---	---	25
396	5152487	0	1	0.65	---	---	0
397	pivmecillinam	-0.083	4	-0.649	---	---	25
398	terazosin	-0.099	4	-0.648	---	---	25
399	ajmaline	0	3	-0.647	---	---	0
400	betulinic acid	-0.101	4	-0.647	---	---	25
401	exisulind	0	2	-0.643	---	---	0
402	spiperone	0	2	0.641	---	---	0
403	sulindac sulfide	0	1	-0.635	---	---	0
404	nifenazone	-0.173	5	-0.634	---	---	40
405	prednicarbate	0	3	-0.631	---	---	0
406	0225151-0000	-0.213	3	-0.631	---	---	33
407	promethazine	0.078	4	0.627	---	---	25
408	protriptyline	0.134	4	0.627	---	---	25
409	dinoprost	-0.091	4	-0.625	---	---	25
410	STOCK1N-35215	0	3	0.625	---	---	0
411	rottlerin	0.198	3	0.624	---	---	33
412	piperlongumine	0	2	0.62	---	---	0
413	butamben	-0.155	4	-0.618	---	---	25
414	salbutamol	0.05	5	0.614	---	---	20
415	chlorpropamide	-0.125	6	-0.612	---	---	16
416	demecolcine	0	1	0.61	---	---	0
417	pramocaine	-0.05	5	-0.607	---	---	20
418	ionomycin	0.2	3	0.606	---	---	33
419	terfenadine	0.207	3	0.605	---	---	33
420	corynanthine	0.108	3	0.603	---	---	33
421	hydrastinine	-0.216	5	-0.599	---	---	40
422	flunarizine	0.116	4	0.598	---	---	25
423	pararosaniline	0	1	0.596	---	---	0
424	(-)-catechin	0	1	0.595	---	---	0
425	clomipramine	0.092	4	0.594	---	---	25
426	oxamic acid	0	1	-0.594	---	---	0
427	nystatin	0	3	-0.593	---	---	0
428	imipramine	0	4	0.592	---	---	0
429	lobelanidine	-0.135	4	-0.59	---	---	25
430	5114445	0	1	0.589	---	---	0
431	BCB000040	0	4	-0.589	---	---	0
432	W-13	0	2	-0.585	---	---	0
433	DL-thiorphan	0	2	0.583	---	---	0
434	atropine methonitrate	-0.224	3	-0.583	---	---	33
435	scopoletin	0	2	0.581	---	---	0
436	azacitidine	0	3	0.58	---	---	0
437	moracizine	-0.204	4	-0.578	---	---	25
438	ivermectin	0.132	5	0.578	---	---	20
439	mitoxantrone	0	3	0.577	---	---	0
440	5252917	0	2	0.574	---	---	0
441	noretynodrel	0.18	4	0.572	---	---	25
442	glycopyrronium bromide	-0.228	5	-0.57	---	---	40
443	NS-398	0.127	3	0.568	---	---	33
444	HC toxin	0	1	0.567	---	---	0
445	naproxen	-0.167	9	-0.567	---	---	44
446	reserpine	0.134	3	0.566	---	---	33
447	dopamine	0	1	0.565	---	---	0
448	sparteine	-0.114	4	-0.563	---	---	25
449	dexverapamil	0	1	-0.56	---	---	0
450	metergoline	0.154	4	0.559	---	---	25
451	flupentixol	0.108	4	0.558	---	---	25
452	bupropion	-0.156	4	-0.557	---	---	25
453	STOCK1N-28457	0	3	-0.556	---	---	0
454	monobenzone	0	4	0.556	---	---	0
455	dexibuprofen	0	4	-0.555	---	---	0
456	butein	0	2	0.555	---	---	0
457	suloctidil	0.127	4	0.554	---	---	25
458	betahistine	0	4	0.552	---	---	0
459	methoxsalen	-0.202	3	-0.551	---	---	33
460	pyrimethamine	0.223	5	0.547	---	---	40
461	mepenzolate bromide	-0.218	5	-0.547	---	---	40
462	levocabastine	0.2	4	0.545	---	---	25
463	trifluridine	0	4	0.542	---	---	0
464	ebselen	0	3	0.541	---	---	0
465	nilutamide	0	4	-0.54	---	---	0
466	chloroquine	-0.192	4	-0.54	---	---	25
467	5286656	0	1	0.538	---	---	0
468	lomefloxacin	-0.216	6	-0.537	---	---	33
469	CP-690334-01	-0.053	8	-0.537	---	---	25
470	pancuronium bromide	0.151	4	0.537	---	---	25
471	ceforanide	0.03	4	-0.537	---	---	25
472	amphotericin B	-0.116	4	-0.536	---	---	25
473	0297417-0002B	0	3	0.535	---	---	0
474	triflusal	0	3	0.535	---	---	0
475	hydroxyachillin	-0.072	4	-0.534	---	---	25
476	norcyclobenzaprine	0	4	0.533	---	---	0
477	kanamycin	0	4	-0.533	---	---	0
478	fisetin	0	1	-0.532	---	---	0
479	hycanthone	0	4	-0.531	---	---	0
480	carteolol	0	4	-0.531	---	---	0
481	difenidol	0	3	0.529	---	---	0
482	tolnaftate	-0.083	5	-0.529	---	---	20
483	tyrphostin AG-825	0	1	-0.528	---	---	0
484	dapsone	-0.007	5	-0.527	---	---	20
485	profenamine	0.16	4	0.527	---	---	25
486	lisinopril	0	3	0.525	---	---	0
487	chlortetracycline	-0.119	5	-0.525	---	---	20
488	albendazole	0	3	0.521	---	---	0
489	PF-00539758-00	0.314	3	0.519	---	---	33
490	dilazep	-0.26	5	-0.519	---	---	40
491	digoxin	0.154	4	0.515	---	---	25
492	isoetarine	0.123	4	0.512	---	---	25
493	doxycycline	-0.063	5	-0.512	---	---	20
494	(-)-isoprenaline	0	4	-0.511	---	---	0
495	8-azaguanine	0	4	0.51	---	---	0
496	hydrochlorothiazide	-0.204	5	-0.51	---	---	40
497	cyproheptadine	0.131	5	0.509	---	---	40
498	thiamazole	-0.053	6	-0.509	---	---	33
499	phensuximide	-0.162	4	-0.509	---	---	25
500	raubasine	0.163	4	0.508	---	---	25
501	idoxuridine	0.29	5	0.505	---	---	40
502	H-7	0	4	0.505	---	---	0
503	practolol	-0.164	4	-0.505	---	---	25
504	carisoprodol	-0.089	4	-0.503	---	---	25
505	molsidomine	0	4	-0.5	---	---	0
506	piroxicam	-0.139	4	-0.5	---	---	25
507	quinidine	-0.195	3	-0.499	---	---	33
508	dobutamine	0.167	4	0.499	---	---	25
509	clorgiline	-0.134	4	-0.497	---	---	25
510	trazodone	0	3	0.496	---	---	0
511	amodiaquine	-0.118	4	-0.496	---	---	25
512	viomycin	0.245	4	-0.496	---	---	0
513	tetryzoline	0.181	3	0.495	---	---	33
514	androsterone	0.19	4	0.495	---	---	25
515	moxonidine	0	3	0.493	---	---	0
516	progesterone	-0.086	4	-0.491	---	---	25
517	5248896	0	2	0.491	---	---	0
518	Prestwick-559	0	3	0.49	---	---	0
519	deptropine	0	4	0.49	---	---	0
520	oxetacaine	-0.056	5	0.488	---	---	20
521	neostigmine bromide	-0.162	4	-0.488	---	---	25
522	sulfamonomethoxine	0.038	4	-0.488	---	---	25
523	azacyclonol	-0.148	5	-0.487	---	---	20
524	flavoxate	0.076	4	0.487	---	---	25
525	levopropoxyphene	-0.031	4	-0.487	---	---	25
526	halcinonide	0.093	5	0.487	---	---	20
527	trifluoperazine	0.094	16	0.485	---	---	18
528	wortmannin	-0.108	18	-0.485	---	---	27
529	metanephrine	0.18	5	0.485	---	---	40
530	rescinnamine	0	3	-0.484	---	---	0
531	yohimbic acid	0	3	-0.484	---	---	0
532	benzathine benzylpenicillin	0.04	4	-0.482	---	---	25
533	MG-262	0.208	3	0.482	---	---	33
534	chrysin	0	3	0.481	---	---	0
535	tetracycline	-0.074	5	-0.481	---	---	40
536	5230742	0	2	-0.481	---	---	0
537	betulin	-0.107	3	-0.479	---	---	33
538	C-75	0.199	4	0.479	---	---	25
539	benfluorex	0	4	0.479	---	---	0
540	doxepin	0	3	0.478	---	---	0
541	yohimbine	-0.252	5	-0.478	---	---	40
542	saquinavir	-0.132	4	-0.476	---	---	25
543	droperidol	-0.156	4	-0.474	---	---	25
544	niclosamide	0.236	5	0.474	---	---	40
545	rifampicin	0.093	4	-0.474	---	---	25
546	drofenine	-0.05	4	0.474	---	---	25
547	sanguinarine	0	2	0.473	---	---	0
548	minoxidil	-0.085	5	-0.473	---	---	20
549	benzthiazide	0	4	-0.473	---	---	0
550	lovastatin	0.105	4	-0.471	---	---	0
551	terconazole	0.199	4	0.471	---	---	25
552	tonzonium bromide	0.13	4	0.471	---	---	25
553	trapidil	0.099	3	-0.47	---	---	33
554	dl-alpha tocopherol	0	4	-0.469	---	---	0
555	paroxetine	-0.041	4	-0.468	---	---	25
556	sulfadoxine	0	3	0.468	---	---	0
557	guanethidine	-0.244	3	-0.468	---	---	33
558	xamoterol	0	3	-0.467	---	---	0
559	atovaquone	-0.167	3	-0.467	---	---	33
560	piperidolate	0	3	0.466	---	---	0
561	tiletamine	0.018	4	-0.465	---	---	25
562	tiabendazole	-0.12	4	-0.464	---	---	25
563	napelline	0.085	4	0.464	---	---	25
564	amrinone	-0.119	4	-0.464	---	---	25
565	hydrocotarnine	0.13	4	0.463	---	---	25
566	dacarbazine	0.18	4	0.463	---	---	25
567	homochlorcyclizine	0.179	4	0.462	---	---	25
568	buspirone	0.117	4	0.462	---	---	25
569	pentamidine	0.133	5	0.462	---	---	40
570	novobiocin	0.004	9	-0.461	---	---	11
571	dioxybenzone	0.113	4	0.461	---	---	25
572	levothyroxine sodium	0	4	-0.461	---	---	0
573	noscapine	-0.177	4	-0.46	---	---	25
574	galantamine	0.129	4	0.46	---	---	25
575	alfadolone	0.239	3	0.459	---	---	33
576	riboflavin	0	4	0.459	---	---	0
577	enoxacin	-0.119	4	-0.458	---	---	25
578	etidronic acid	-0.211	4	-0.458	---	---	25
579	pimethixene	0.155	3	0.457	---	---	33
580	SR-95639A	-0.088	4	-0.457	---	---	25
581	cefixime	-0.214	4	-0.456	---	---	25
582	astemizole	0.238	5	0.454	---	---	40
583	salsolidin	0.129	4	0.453	---	---	25
584	3-acetamidocoumarin	0.017	4	-0.453	---	---	25
585	nisoxetine	0.113	4	0.451	---	---	25
586	rolipram	0.111	4	0.451	---	---	25
587	harman	0	4	-0.45	---	---	0
588	meclocycline	0.02	4	-0.45	---	---	25
589	tetroquinone	-0.095	4	-0.45	---	---	25
590	Prestwick-692	0.218	4	-0.45	---	---	0
591	mycophenolic acid	0.155	3	0.45	---	---	33
592	nadide	0.077	4	-0.45	---	---	25
593	syrosingopine	0	4	0.45	---	---	0
594	florfenicol	0.164	4	0.449	---	---	25
595	sulfaquinoxaline	0	3	-0.448	---	---	0
596	crotamiton	0.139	4	0.448	---	---	25
597	piperine	-0.11	4	-0.448	---	---	25
598	milrinone	-0.24	3	-0.447	---	---	33
599	sulfafurazole	0.15	5	0.447	---	---	40
600	cloxacillin	0	4	-0.447	---	---	0
601	2-aminobenzenesulfonamide	0.104	4	-0.446	---	---	25
602	ergocalciferol	-0.136	4	-0.446	---	---	25
603	famotidine	-0.125	5	-0.445	---	---	20
604	cyclic adenosine monophosphate	0.062	4	-0.445	---	---	25
605	buflomedil	0	4	-0.445	---	---	0
606	(+)-isoprenaline	0.15	4	0.444	---	---	25
607	quinostatin	0	2	0.444	---	---	0
608	alvespimycin	0.13	12	0.443	---	---	33
609	theophylline	-0.16	4	-0.443	---	---	25
610	hydrastine hydrochloride	0	4	0.443	---	---	0
611	alsterpaullone	0	3	0.442	---	---	0
612	acetazolamide	0.221	4	0.441	---	---	25
613	pirenperone	0.033	5	-0.441	---	---	20
614	etomidate	0	3	0.441	---	---	0
615	cotinine	-0.147	6	-0.441	---	---	33
616	pyrvinium	-0.126	6	0.441	---	---	0
617	heliotrine	-0.135	6	-0.441	---	---	16
618	beclometasone	0.195	3	0.44	---	---	33
619	clofilium tosylate	0.255	3	0.44	---	---	33
620	cefoperazone	0.237	3	0.44	---	---	33
621	clioquinol	0.142	5	0.439	---	---	20
622	Prestwick-857	0.049	4	-0.439	---	---	25
623	ellipticine	0	4	0.438	---	---	0
624	cefmetazole	-0.141	4	-0.437	---	---	25
625	pioglitazone	-0.081	11	-0.435	---	---	27
626	dirithromycin	0	3	-0.435	---	---	0
627	nomifensine	0.054	5	0.435	---	---	40
628	BCB000038	0	4	-0.434	---	---	0
629	16,16-dimethylprostaglandin E2	0	3	-0.433	---	---	0
630	glipizide	-0.149	5	-0.433	---	---	40
631	phenformin	0	7	-0.433	---	---	0
632	trichostatin A	0.214	182	0.433	---	---	41
633	ciclosporin	-0.049	6	-0.433	---	---	33
634	cefadroxil	-0.068	4	-0.433	---	---	25
635	mebendazole	0	5	0.432	---	---	0
636	idazoxan	-0.089	4	-0.431	---	---	25
637	fipexide	-0.18	3	-0.431	---	---	33
638	cromoglicic acid	0	2	-0.431	---	---	0
639	amiloride	-0.125	5	-0.431	---	---	40
640	piracetam	-0.179	4	-0.43	---	---	25
641	phenoxybenzamine	-0.135	4	0.429	---	---	0
642	foliosidine	0.002	6	-0.428	---	---	16
643	primidone	-0.085	4	-0.428	---	---	25
644	quipazine	-0.139	4	-0.428	---	---	25
645	retrorsine	0.114	4	0.428	---	---	25
646	Prestwick-642	0	4	-0.428	---	---	0
647	proxyphylline	-0.173	4	-0.427	---	---	25
648	prenylamine	0.141	4	0.427	---	---	25
649	dosulepin	0.107	4	0.426	---	---	25
650	bepridil	0	4	0.425	---	---	0
651	F0447-0125	0.099	4	0.425	---	---	25
652	cortisone	0	3	0.425	---	---	0
653	ipratropium bromide	0	3	0.425	---	---	0
654	cimetidine	0	5	-0.425	---	---	0
655	LY-294002	-0.241	61	-0.424	---	---	49
656	geldanamycin	0.266	15	0.424	---	---	46
657	benzbromarone	0.019	3	-0.424	---	---	33
658	anabasine	0	3	0.424	---	---	0
659	ribavirin	0.083	4	-0.424	---	---	25
660	Prestwick-1083	0.22	3	0.423	---	---	33
661	BAS-012416453	0.147	3	0.423	---	---	33
662	CP-645525-01	0	3	-0.423	---	---	0
663	L-methionine sulfoximine	0.012	4	0.423	---	---	25
664	spiradoline	-0.114	4	-0.423	---	---	25
665	latamoxef	-0.156	3	0.422	---	---	33
666	tribenoside	0	4	-0.422	---	---	0
667	canadine	0.066	4	-0.422	---	---	25
668	mepyramine	0	4	-0.422	---	---	0
669	azapropazone	0.151	3	-0.421	---	---	33
670	doxorubicin	0	3	0.421	---	---	0
671	minocycline	-0.15	5	-0.42	---	---	20
672	PHA-00745360	0.191	8	-0.42	---	---	0
673	1,4-chrysenequinone	0	2	0.419	---	---	0
674	Prestwick-674	0.088	6	0.419	---	---	16
675	simvastatin	0.136	4	0.417	---	---	25
676	tolazamide	0.29	3	0.417	---	---	33
677	Prestwick-1085	-0.128	4	-0.416	---	---	25
678	ceftazidime	0	3	0.416	---	---	0
679	flucytosine	-0.117	4	-0.416	---	---	25
680	sulfapyridine	0	4	0.415	---	---	0
681	5182598	0	2	-0.415	---	---	0
682	tiratricol	0.177	4	0.415	---	---	25
683	chloramphenicol	0	4	0.415	---	---	0
684	metaraminol	0	4	-0.414	---	---	0
685	levodopa	-0.236	5	-0.414	---	---	40
686	talampicillin	0	4	0.414	---	---	0
687	Trolox C	0.138	4	0.413	---	---	25
688	monorden	0.251	22	0.413	---	---	40
689	pepstatin	0.073	4	-0.413	---	---	25
690	sulfachlorpyridazine	-0.088	5	-0.412	---	---	20
691	levobunolol	0.152	4	-0.411	---	---	0
692	0317956-0000	0.074	8	-0.411	---	---	12
693	GW-8510	0	4	0.41	---	---	0
694	Prestwick-1103	0.132	4	-0.41	---	---	25
695	octopamine	0	4	-0.41	---	---	0
696	apomorphine	-0.089	5	0.41	---	---	20
697	pronetalol	0.162	4	0.409	---	---	25
698	genistein	-0.053	17	-0.409	---	---	29
699	carbachol	-0.012	4	0.409	---	---	25
700	sulfamethizole	-0.147	4	-0.408	---	---	25
701	cefapirin	-0.167	4	-0.408	---	---	25
702	aciclovir	0.035	6	-0.408	---	---	33
703	sulfathiazole	0.063	5	0.408	---	---	20
704	pipemidic acid	0.019	3	0.408	---	---	33
705	dimenhydrinate	-0.136	4	-0.407	---	---	25
706	cloperastine	0.166	6	0.407	---	---	33
707	Prestwick-665	-0.286	5	-0.406	---	---	40
708	fluphenazine	0.176	18	0.405	---	---	38
709	Prestwick-675	0.004	4	-0.405	---	---	25
710	dequalinium chloride	-0.212	4	0.405	---	---	0
711	canavanine	-0.115	3	-0.404	---	---	33
712	cyproterone	-0.133	4	-0.404	---	---	25
713	bisacodyl	0	4	0.403	---	---	0
714	metacycline	-0.139	4	-0.403	---	---	25
715	ursodeoxycholic acid	0	3	0.403	---	---	0
716	thioguanosine	-0.146	4	0.402	---	---	0
717	pridinol	-0.123	4	0.402	---	---	25
718	beta-escin	0.05	6	0.402	---	---	33
719	sulfaguanidine	-0.249	5	-0.402	---	---	40
720	cetirizine	0	4	0.402	---	---	0
721	nimesulide	0	4	0.401	---	---	0
722	sulfametoxydiazine	0	4	0.401	---	---	0
723	desipramine	0	4	0.4	---	---	0
724	SC-560	0.231	3	0.4	---	---	33
725	hexestrol	0	4	0.4	---	---	0
726	chlorzoxazone	-0.195	4	-0.399	---	---	25
727	diflunisal	-0.159	5	-0.399	---	---	40
728	methylbenzethonium chloride	0.083	6	0.399	---	---	33
729	pyridoxine	-0.147	4	-0.399	---	---	25
730	meticrane	-0.373	5	-0.399	---	---	40
731	AH-23848	-0.162	3	-0.399	---	---	33
732	cefalotin	0.13	4	0.398	---	---	25
733	pimozide	0	4	0.398	---	---	0
734	xylometazoline	-0.164	4	-0.398	---	---	25
735	coralyne	-0.082	4	0.397	---	---	25
736	theobromine	0	4	-0.397	---	---	0
737	Chicago Sky Blue 6B	0.028	4	-0.397	---	---	25
738	6-benzylaminopurine	0.185	5	0.397	---	---	40
739	dorzolamide	-0.106	4	-0.397	---	---	25
740	clomifene	0.137	4	0.397	---	---	25
741	colistin	0.131	4	-0.396	---	---	0
742	tobramycin	0.103	4	0.395	---	---	25
743	6-azathymine	0.111	4	0.395	---	---	25
744	mestranol	0.043	4	0.395	---	---	25
745	carcinine	0.115	4	0.394	---	---	25
746	diphemanil metilsulfate	0.043	5	-0.394	---	---	40
747	flurbiprofen	-0.069	5	-0.394	---	---	20
748	cinnarizine	-0.118	4	-0.394	---	---	25
749	vancomycin	0.142	4	-0.393	---	---	0
750	methanthelinium bromide	-0.153	4	-0.392	---	---	25
751	adiphenine	0.293	5	0.392	---	---	40
752	bemegride	-0.182	4	-0.392	---	---	25
753	methacholine chloride	0	3	0.391	---	---	0
754	isoxicam	0.243	5	0.39	---	---	40
755	Prestwick-664	0	6	0.39	---	---	0
756	promazine	0	6	0.39	---	---	0
757	mimosine	0.039	3	-0.39	---	---	33
758	bacampicillin	0.039	4	-0.39	---	---	25
759	cisapride	0.119	4	0.389	---	---	25
760	enilconazole	-0.096	4	-0.389	---	---	25
761	scopolamine N-oxide	-0.323	5	-0.388	---	---	40
762	N-acetyl-L-leucine	0.107	4	0.388	---	---	25
763	nalidixic acid	-0.216	5	-0.387	---	---	40
764	trimetazidine	-0.148	4	-0.386	---	---	25
765	clobetasol	-0.141	3	-0.386	---	---	33
766	decamethonium bromide	-0.131	4	-0.386	---	---	25
767	clindamycin	-0.195	5	-0.386	---	---	40
768	liothyronine	0.003	4	0.386	---	---	25
769	cefalonium	0.14	3	0.386	---	---	33
770	verapamil	0.18	6	0.385	---	---	33
771	clemastine	0.16	3	-0.385	---	---	0
772	benserazide	-0.137	5	-0.385	---	---	40
773	zomepirac	-0.105	4	0.385	---	---	25
774	articaine	0.297	3	0.384	---	---	33
775	calcium pantothenate	-0.183	4	-0.384	---	---	25
776	trimethoprim	-0.06	5	-0.384	---	---	40
777	rolitetracycline	0.106	4	0.383	---	---	25
778	lumicolchicine	0	3	-0.383	---	---	0
779	thiamphenicol	0.34	5	0.383	---	---	40
780	nifuroxazide	0	4	-0.382	---	---	0
781	camptothecin	0	3	0.381	---	---	0
782	pargyline	0.124	4	0.38	---	---	25
783	proadifen	0.068	4	0.38	---	---	25
784	S-propranolol	-0.165	4	-0.38	---	---	25
785	pyrazinamide	0	4	0.38	---	---	0
786	cinoxacin	0	4	0.38	---	---	0
787	5211181	0	2	-0.379	---	---	0
788	SB-203580	0.098	5	-0.379	---	---	0
789	fluocinonide	0	5	-0.379	---	---	0
790	mefloquine	-0.082	5	0.378	---	---	20
791	carbarsone	0	4	-0.378	---	---	0
792	hydrocortisone	0	3	0.378	---	---	0
793	ramipril	0	4	-0.377	---	---	0
794	metampicillin	0.247	5	0.377	---	---	40
795	rosiglitazone	-0.042	14	-0.377	---	---	14
796	caffeic acid	-0.134	3	-0.377	---	---	33
797	fendiline	0.145	3	0.377	---	---	33
798	nitrofurantoin	0.068	5	0.377	---	---	20
799	oxybenzone	0.176	4	-0.376	---	---	0
800	vigabatrin	0	3	-0.376	---	---	0
801	cyanocobalamin	-0.192	4	-0.376	---	---	25
802	lysergol	-0.075	4	0.376	---	---	25
803	biotin	0.245	3	0.375	---	---	33
804	bicuculline	0.154	4	0.375	---	---	25
805	PNU-0251126	0.021	6	-0.375	---	---	16
806	ofloxacin	-0.171	5	-0.374	---	---	40
807	homatropine	-0.003	5	-0.374	---	---	20
808	midodrine	0.232	5	0.373	---	---	40
809	cyclopentolate	-0.128	4	-0.373	---	---	25
810	thiocolchicoside	-0.189	4	-0.373	---	---	25
811	tranylcypromine	-0.15	5	-0.371	---	---	20
812	4-hydroxyphenazone	0.021	5	-0.37	---	---	40
813	procyclidine	0	4	-0.37	---	---	0
814	ioxaglic acid	0.043	3	0.37	---	---	33
815	colchicine	0.087	6	0.369	---	---	16
816	tolmetin	0	4	-0.369	---	---	0
817	mevalolactone	0.15	3	0.369	---	---	33
818	risperidone	0	3	-0.368	---	---	0
819	procarbazine	0.257	3	0.368	---	---	33
820	isoconazole	-0.193	5	-0.368	---	---	40
821	sulpiride	-0.257	5	-0.367	---	---	40
822	penbutolol	0.163	3	-0.367	---	---	0
823	furaltadone	-0.168	6	-0.366	---	---	33
824	flumequine	-0.091	4	-0.364	---	---	25
825	acepromazine	-0.142	4	-0.364	---	---	25
826	hydroxyzine	0.074	5	0.364	---	---	20
827	trimipramine	0	4	-0.364	---	---	0
828	pempidine	0.088	5	0.363	---	---	20
829	R-atenolol	-0.136	4	-0.363	---	---	25
830	equilin	0.054	5	0.363	---	---	40
831	meteneprost	0.233	4	-0.362	---	---	0
832	Prestwick-691	0.187	3	-0.362	---	---	0
833	natamycin	0	4	0.362	---	---	0
834	metolazone	-0.224	5	-0.361	---	---	40
835	mianserin	0.061	5	0.361	---	---	20
836	pentoxifylline	0.251	5	0.361	---	---	40
837	allantoin	0.047	5	0.36	---	---	40
838	cefsulodin	-0.134	4	-0.36	---	---	25
839	N-acetylmuramic acid	0.194	4	-0.359	---	---	0
840	etofylline	0.024	5	0.359	---	---	40
841	piromidic acid	0.123	4	0.359	---	---	25
842	tanespimycin	0.142	62	0.359	---	---	30
843	tranexamic acid	0.279	5	0.359	---	---	40
844	capsaicin	-0.139	4	-0.358	---	---	25
845	ketoconazole	0	4	-0.358	---	---	0
846	procaine	-0.324	5	-0.358	---	---	40
847	ifenprodil	-0.21	4	0.358	---	---	0
848	mecamylamine	0.219	3	0.358	---	---	33
849	dropropizine	0	4	-0.357	---	---	0
850	atropine oxide	-0.087	5	-0.357	---	---	20
851	cinchocaine	-0.216	5	-0.357	---	---	40
852	phenindione	-0.109	4	0.357	---	---	25
853	methapyrilene	0	4	-0.356	---	---	0
854	bephenium hydroxynaphthoate	-0.078	5	-0.356	---	---	20
855	meptazinol	-0.036	4	0.356	---	---	25
856	hyoscyamine	-0.131	5	-0.355	---	---	40
857	bacitracin	0.129	3	0.355	---	---	33
858	flucloxacillin	0.024	4	-0.355	---	---	25
859	ouabain	0	4	0.354	---	---	0
860	cefotetan	0.04	3	0.354	---	---	33
861	isopropamide iodide	-0.055	4	0.354	---	---	25
862	Gly-His-Lys	0.077	3	-0.354	---	---	33
863	diphenhydramine	0.15	5	-0.354	---	---	20
864	boldine	-0.093	4	-0.354	---	---	25
865	procainamide	-0.153	4	-0.354	---	---	25
866	triprolidine	0.102	4	0.354	---	---	25
867	ticarcillin	0	3	0.354	---	---	0
868	etacrynic acid	-0.019	3	0.354	---	---	33
869	(-)-atenolol	-0.127	4	-0.353	---	---	25
870	ethotoin	-0.17	6	-0.353	---	---	33
871	sisomicin	0.163	4	0.352	---	---	25
872	methyldopa	0.178	5	0.352	---	---	20
873	aminophylline	-0.197	4	-0.352	---	---	25
874	naftifine	0.042	4	-0.352	---	---	25
875	iloprost	0.182	3	-0.351	---	---	0
876	cinchonine	0.002	4	-0.351	---	---	25
877	papaverine	-0.09	4	0.351	---	---	0
878	prochlorperazine	0.132	16	0.351	---	---	25
879	omeprazole	0.033	4	0.351	---	---	25
880	probenecid	0.131	4	0.351	---	---	25
881	budesonide	-0.18	4	-0.35	---	---	25
882	xylazine	0	4	0.35	---	---	0
883	velnacrine	0.103	4	0.35	---	---	25
884	sertaconazole	-0.198	4	-0.349	---	---	25
885	ricinine	0	4	0.349	---	---	0
886	morantel	-0.274	5	-0.349	---	---	40
887	15-delta prostaglandin J2	0.219	15	0.349	---	---	40
888	oxprenolol	-0.167	4	-0.349	---	---	25
889	maprotiline	0.174	4	-0.347	---	---	0
890	adipiodone	-0.008	4	-0.347	---	---	25
891	mebeverine	0.063	4	-0.347	---	---	25
892	naftopidil	0	3	0.347	---	---	0
893	dimethadione	-0.183	4	-0.346	---	---	25
894	mafenide	0.034	5	-0.346	---	---	20
895	tomatidine	0.037	4	0.346	---	---	25
896	praziquantel	-0.176	4	-0.345	---	---	25
897	roxarsone	-0.054	4	0.345	---	---	25
898	aminophenazone	0.004	5	0.345	---	---	40
899	azaperone	-0.171	4	-0.344	---	---	25
900	Prestwick-685	-0.209	5	-0.344	---	---	40
901	finasteride	0.134	6	-0.344	---	---	0
902	nordihydroguaiaretic acid	0.102	15	0.344	---	---	20
903	roxithromycin	-0.105	4	-0.343	---	---	25
904	oxytetracycline	-0.236	3	-0.343	---	---	33
905	doxylamine	0.235	5	0.342	---	---	40
906	prasterone	0	4	-0.342	---	---	0
907	palmatine	0	4	0.342	---	---	0
908	oxedrine	-0.009	4	-0.341	---	---	25
909	trioxysalen	-0.159	4	-0.34	---	---	25
910	fludroxycortide	0.021	5	0.34	---	---	40
911	guanfacine	-0.102	5	-0.34	---	---	20
912	vinpocetine	-0.176	4	-0.34	---	---	25
913	ethisterone	-0.006	6	-0.339	---	---	16
914	dihydroergotamine	0.102	5	0.339	---	---	40
915	SC-58125	-0.051	4	-0.339	---	---	25
916	levomepromazine	0.156	4	-0.338	---	---	0
917	abamectin	0	4	-0.338	---	---	0
918	norfloxacin	-0.31	5	-0.337	---	---	40
919	pregnenolone	-0.018	4	-0.336	---	---	25
920	imidurea	-0.195	3	-0.336	---	---	33
921	bambuterol	0	4	-0.335	---	---	0
922	dicloxacillin	0	4	0.335	---	---	0
923	tetramisole	0	4	0.335	---	---	0
924	baclofen	-0.191	5	-0.335	---	---	40
925	pentolonium	-0.051	5	-0.335	---	---	40
926	bromocriptine	-0.125	5	-0.335	---	---	40
927	corbadrine	-0.17	4	-0.334	---	---	25
928	dihydrostreptomycin	0.177	5	0.334	---	---	40
929	cefalexin	-0.185	5	-0.334	---	---	40
930	sulfanilamide	-0.121	4	-0.333	---	---	25
931	oxybuprocaine	-0.165	4	-0.333	---	---	25
932	etanidazole	0	4	-0.332	---	---	0
933	flunisolide	-0.108	6	-0.331	---	---	16
934	pinacidil	-0.161	4	-0.331	---	---	25
935	dienestrol	0	3	0.331	---	---	0
936	pyrantel	-0.283	5	-0.33	---	---	40
937	PF-00875133-00	0	3	0.33	---	---	0
938	spectinomycin	0	4	0.33	---	---	0
939	streptozocin	0.13	4	-0.33	---	---	0
940	levamisole	-0.202	4	-0.329	---	---	25
941	raloxifene	-0.068	7	-0.329	---	---	28
942	heptaminol	0.304	5	-0.329	---	---	0
943	danazol	0.135	4	0.329	---	---	25
944	thiethylperazine	0.147	4	-0.329	---	---	0
945	thioridazine	0.125	20	0.329	---	---	25
946	oxantel	-0.1	4	-0.329	---	---	25
947	succinylsulfathiazole	0.081	4	0.328	---	---	25
948	7-aminocephalosporanic acid	0	4	0.328	---	---	0
949	dizocilpine	-0.017	5	0.328	---	---	40
950	hydroflumethiazide	0.067	5	0.328	---	---	40
951	isoxsuprine	0.04	5	0.328	---	---	40
952	propylthiouracil	-0.113	4	-0.328	---	---	25
953	fluoxetine	0.141	4	-0.327	---	---	0
954	ticlopidine	-0.174	5	-0.327	---	---	40
955	sulfadimethoxine	0.24	5	-0.327	---	---	0
956	isoflupredone	0.29	3	0.326	---	---	33
957	prednisone	0.096	5	-0.326	---	---	20
958	vinblastine	0.287	3	0.326	---	---	33
959	conessine	0.071	4	0.325	---	---	25
960	nitrofural	0.108	4	-0.325	---	---	0
961	benzethonium chloride	0	3	-0.325	---	---	0
962	felodipine	0.107	7	0.325	---	---	28
963	colforsin	0.108	5	0.324	---	---	20
964	niflumic acid	-0.164	4	-0.324	---	---	25
965	fenoprofen	-0.265	6	-0.323	---	---	33
966	acemetacin	0.178	4	-0.323	---	---	0
967	bupivacaine	0.135	4	0.323	---	---	25
968	etamivan	-0.042	4	-0.322	---	---	25
969	artemisinin	-0.268	3	-0.322	---	---	33
970	miconazole	-0.238	5	-0.322	---	---	40
971	santonin	0.031	4	-0.321	---	---	25
972	acebutolol	0.033	5	-0.321	---	---	20
973	butirosin	0.002	4	0.321	---	---	25
974	enalapril	0.16	4	0.321	---	---	25
975	propoxycaine	0.104	4	-0.32	---	---	0
976	azlocillin	-0.181	4	-0.32	---	---	25
977	fenoterol	-0.262	3	-0.32	---	---	33
978	amylocaine	-0.227	5	-0.32	---	---	40
979	daunorubicin	-0.25	4	-0.32	---	---	25
980	sulmazole	0.176	3	-0.319	---	---	0
981	pseudopelletierine	-0.121	4	-0.319	---	---	25
982	clemizole	-0.18	5	-0.319	---	---	20
983	nalbuphine	0.104	5	0.319	---	---	20
984	cefepime	0.023	4	-0.319	---	---	25
985	dicycloverine	0.241	5	0.318	---	---	40
986	alimemazine	0.093	4	0.318	---	---	25
987	naloxone	-0.174	6	-0.317	---	---	33
988	sulfadiazine	-0.135	5	-0.317	---	---	40
989	pipenzolate bromide	-0.13	4	-0.317	---	---	25
990	ozagrel	-0.131	4	-0.316	---	---	25
991	propafenone	-0.206	4	0.316	---	---	0
992	amprolium	-0.08	5	0.315	---	---	0
993	riluzole	-0.097	5	-0.315	---	---	40
994	isradipine	-0.202	4	-0.314	---	---	25
995	suxibuzone	-0.134	4	-0.314	---	---	25
996	vitexin	0.041	4	-0.314	---	---	25
997	diazoxide	0.119	5	0.314	---	---	40
998	orphenadrine	0.054	6	0.312	---	---	16
999	diclofenac	-0.155	5	-0.312	---	---	40
1000	spiramycin	-0.049	6	-0.312	---	---	33
1001	BCB000039	-0.082	3	-0.311	---	---	33
1002	clotrimazole	-0.013	5	0.311	---	---	20
1003	estropipate	0.229	4	0.311	---	---	25
1004	ampyrone	0.1	5	-0.31	---	---	20
1005	AR-A014418	-0.012	3	-0.309	---	---	33
1006	harmalol	0.157	3	-0.309	---	---	0
1007	benzamil	0.071	6	-0.308	---	---	16
1008	estrone	-0.023	4	-0.308	---	---	25
1009	alprostadil	0.228	7	0.307	---	---	42
1010	hexamethonium bromide	0	5	-0.306	---	---	0
1011	mifepristone	-0.028	4	-0.306	---	---	25
1012	ethambutol	-0.079	5	-0.306	---	---	40
1013	dinoprostone	0.062	4	-0.306	---	---	25
1014	alexidine	-0.184	4	-0.305	---	---	25
1015	gibberellic acid	0.097	4	0.305	---	---	25
1016	aminohippuric acid	-0.131	4	0.305	---	---	25
1017	suprofen	0.067	4	-0.305	---	---	25
1018	prednisolone	0.12	5	0.305	---	---	20
1019	benzylpenicillin	0.133	4	0.304	---	---	25
1020	thalidomide	-0.234	7	-0.304	---	---	28
1021	azathioprine	0.083	7	0.303	---	---	14
1022	ethionamide	0.169	3	0.303	---	---	33
1023	felbinac	0.1	4	-0.303	---	---	25
1024	hydroquinine	0.046	4	-0.303	---	---	25
1025	celecoxib	0.089	5	0.303	---	---	40
1026	CP-320650-01	0.163	8	-0.303	---	---	0
1027	mephentermine	-0.231	5	-0.302	---	---	40
1028	mefenamic acid	0.053	5	-0.302	---	---	20
1029	tacrine	0	4	0.301	---	---	0
1030	epirizole	0.105	5	0.301	---	---	40
1031	etoposide	0	4	-0.3	---	---	0
1032	diperodon	0.172	3	-0.299	---	---	0
1033	fluspirilene	-0.004	4	0.299	---	---	25
1034	ketotifen	0.246	4	0.299	---	---	25
1035	vidarabine	0	4	-0.299	---	---	0
1036	resveratrol	-0.056	9	-0.298	---	---	22
1037	ifosfamide	0.159	3	0.298	---	---	33
1038	sulfamerazine	0.066	5	-0.297	---	---	0
1039	tyloxapol	-0.143	4	-0.297	---	---	25
1040	remoxipride	-0.222	4	-0.297	---	---	25
1041	zardaverine	0	4	-0.297	---	---	0
1042	hesperetin	-0.21	5	-0.297	---	---	40
1043	memantine	0.105	4	-0.296	---	---	25
1044	tropicamide	-0.085	6	-0.296	---	---	16
1045	glimepiride	0.142	4	0.295	---	---	25
1046	chlorogenic acid	0.186	4	-0.295	---	---	0
1047	erastin	0.194	4	0.294	---	---	25
1048	tacrolimus	0.225	3	-0.294	---	---	0
1049	lorglumide	0	5	-0.293	---	---	0
1050	monocrotaline	-0.028	4	0.293	---	---	25
1051	guanadrel	0.173	5	-0.293	---	---	0
1052	proxymetacaine	-0.151	4	0.293	---	---	25
1053	arcaine	0.127	4	0.293	---	---	25
1054	fusaric acid	0	4	0.293	---	---	0
1055	chlorphenamine	-0.129	4	-0.292	---	---	25
1056	epiandrosterone	-0.08	4	-0.292	---	---	25
1057	tiapride	-0.177	5	-0.292	---	---	40
1058	furazolidone	0.11	4	-0.291	---	---	25
1059	calcium folinate	0.217	5	-0.291	---	---	0
1060	urapidil	0	4	0.291	---	---	0
1061	griseofulvin	-0.096	5	-0.291	---	---	40
1062	thiostrepton	-0.141	4	-0.291	---	---	25
1063	bromperidol	0	3	-0.291	---	---	0
1064	ribostamycin	-0.222	4	-0.29	---	---	25
1065	bisoprolol	-0.089	4	-0.29	---	---	25
1066	dipyridamole	-0.187	6	-0.289	---	---	33
1067	antimycin A	-0.153	5	0.289	---	---	0
1068	edrophonium chloride	-0.124	5	-0.289	---	---	20
1069	metrizamide	0.076	4	-0.289	---	---	0
1070	mephenytoin	0.216	4	0.289	---	---	25
1071	PHA-00846566E	-0.001	3	-0.288	---	---	33
1072	cytisine	0.137	4	-0.288	---	---	0
1073	amiodarone	-0.157	5	-0.288	---	---	40
1074	fluvastatin	-0.131	4	-0.288	---	---	25
1075	aztreonam	-0.083	5	-0.287	---	---	20
1076	erythromycin	0.149	5	0.287	---	---	40
1077	dexpropranolol	-0.219	3	-0.286	---	---	33
1078	iopamidol	0.154	4	0.286	---	---	25
1079	11-deoxy-16,16-dimethylprostaglandin E2	0.019	4	-0.286	---	---	25
1080	betazole	-0.071	5	-0.286	---	---	40
1081	rimexolone	-0.12	4	-0.286	---	---	25
1082	0173570-0000	-0.115	6	-0.285	---	---	33
1083	demeclocycline	-0.205	6	-0.285	---	---	33
1084	triamcinolone	0.15	5	0.284	---	---	40
1085	methoxamine	0.106	4	0.284	---	---	25
1086	phthalylsulfathiazole	-0.174	5	-0.284	---	---	20
1087	testosterone	0.142	5	0.283	---	---	20
1088	levonorgestrel	-0.228	6	-0.282	---	---	33
1089	protoveratrine A	-0.01	4	0.282	---	---	25
1090	berberine	-0.12	4	-0.281	---	---	25
1091	dehydrocholic acid	0.139	5	-0.281	---	---	0
1092	laudanosine	0.172	4	0.28	---	---	25
1093	CP-319743	0.241	4	0.28	---	---	25
1094	tocainide	0.187	4	0.28	---	---	25
1095	telenzepine	-0.194	4	-0.279	---	---	25
1096	troleandomycin	-0.141	4	-0.279	---	---	25
1097	famprofazone	-0.163	6	-0.279	---	---	33
1098	Prestwick-860	-0.099	4	-0.278	---	---	25
1099	sulfasalazine	-0.027	5	-0.276	---	---	20
1100	metamizole sodium	-0.167	6	-0.276	---	---	33
1101	harmaline	0.116	4	0.276	---	---	25
1102	desoxycortone	-0.119	4	0.275	---	---	0
1103	fenspiride	-0.192	5	-0.275	---	---	40
1104	Prestwick-1100	-0.123	4	-0.275	---	---	25
1105	aconitine	0.121	4	-0.275	---	---	25
1106	ioversol	0.037	4	0.274	---	---	25
1107	fenofibrate	0.198	3	0.274	---	---	33
1108	lidocaine	-0.078	5	-0.273	---	---	20
1109	AG-028671	-0.046	3	-0.273	---	---	33
1110	sulfamethoxypyridazine	-0.204	5	-0.273	---	---	40
1111	methotrexate	-0.088	8	-0.273	---	---	25
1112	AG-012559	0.013	3	0.273	---	---	33
1113	iopanoic acid	-0.119	4	0.273	---	---	25
1114	serotonin	0.116	5	0.273	---	---	40
1115	imipenem	-0.173	4	-0.273	---	---	25
1116	naftidrofuryl	-0.191	4	-0.272	---	---	25
1117	dipivefrine	-0.091	4	-0.272	---	---	25
1118	picrotoxinin	-0.087	4	-0.272	---	---	25
1119	diethylcarbamazine	0	4	0.271	---	---	0
1120	iobenguane	-0.09	4	0.271	---	---	25
1121	moxisylyte	0.025	5	0.271	---	---	20
1122	fluorometholone	-0.17	4	-0.27	---	---	25
1123	bergenin	0.122	4	0.27	---	---	25
1124	lymecycline	-0.229	4	-0.269	---	---	25
1125	isoniazid	0.246	5	0.269	---	---	40
1126	sulfabenzamide	0.085	4	-0.269	---	---	0
1127	loperamide	0.063	6	0.268	---	---	16
1128	propantheline bromide	-0.143	4	-0.268	---	---	25
1129	sotalol	-0.13	4	-0.268	---	---	25
1130	mepacrine	0	2	-0.268	---	---	0
1131	alpha-estradiol	-0.068	16	-0.268	---	---	12
1132	Prestwick-864	0.183	4	0.267	---	---	25
1133	zalcitabine	-0.024	4	0.267	---	---	25
1134	fluticasone	0	4	0.267	---	---	0
1135	meropenem	-0.054	4	0.267	---	---	25
1136	estriol	-0.184	4	-0.267	---	---	25
1137	ranitidine	-0.08	5	0.267	---	---	20
1138	tropine	0.149	4	-0.266	---	---	0
1139	josamycin	-0.016	5	-0.266	---	---	40
1140	streptomycin	0.116	4	0.266	---	---	25
1141	nafcillin	0.048	4	-0.265	---	---	25
1142	prazosin	0.124	6	0.264	---	---	16
1143	torasemide	-0.113	4	-0.264	---	---	25
1144	fosfosal	0.005	4	0.264	---	---	25
1145	estradiol	0.025	37	-0.264	---	---	16
1146	ethaverine	0.052	4	0.263	---	---	25
1147	bromopride	0.013	6	-0.262	---	---	16
1148	meclofenoxate	-0.17	6	-0.262	---	---	33
1149	pirlindole	0.038	3	0.262	---	---	33
1150	phentolamine	0.021	7	-0.262	---	---	28
1151	amoxapine	-0.1	5	0.261	---	---	20
1152	apramycin	-0.019	4	0.261	---	---	25
1153	cobalt chloride	0.092	3	0.261	---	---	33
1154	sodium phenylbutyrate	0.144	7	0.261	---	---	42
1155	oxolinic acid	0.135	5	0.261	---	---	20
1156	PHA-00851261E	0.048	8	-0.26	---	---	12
1157	convolamine	-0.073	4	-0.26	---	---	25
1158	pentetrazol	-0.035	4	0.259	---	---	25
1159	lincomycin	-0.09	3	-0.259	---	---	33
1160	flunixin	-0.158	5	-0.259	---	---	20
1161	chlorpromazine	0.071	19	0.259	---	---	15
1162	alclometasone	0.131	4	0.259	---	---	25
1163	mesoridazine	-0.017	4	0.258	---	---	25
1164	thioperamide	0.205	5	0.258	---	---	40
1165	methyldopate	0.186	4	0.258	---	---	25
1166	clozapine	0.064	17	-0.257	---	---	17
1167	ambroxol	0.115	4	-0.257	---	---	0
1168	tetracaine	0.158	3	0.257	---	---	33
1169	cefotaxime	0.169	5	0.257	---	---	20
1170	etofenamate	-0.197	4	-0.257	---	---	25
1171	fursultiamine	0.078	4	0.257	---	---	25
1172	letrozole	0.01	4	0.256	---	---	25
1173	tamoxifen	-0.051	7	-0.256	---	---	28
1174	chloropyramine	0.12	4	0.256	---	---	25
1175	isotretinoin	0.088	4	0.255	---	---	25
1176	dexamethasone	0.197	8	0.255	---	---	37
1177	triamterene	0.161	5	0.255	---	---	40
1178	dantrolene	0.098	6	0.255	---	---	33
1179	chlortalidone	0.223	4	0.254	---	---	25
1180	Prestwick-967	-0.018	4	0.254	---	---	25
1181	betamethasone	0.124	3	0.253	---	---	33
1182	metyrapone	-0.06	4	0.253	---	---	25
1183	propidium iodide	0.01	4	-0.252	---	---	25
1184	oxamniquine	0.072	4	0.252	---	---	25
1185	gliclazide	-0.196	4	-0.251	---	---	25
1186	mephenesin	0	5	-0.251	---	---	0
1187	lobeline	0.119	4	0.25	---	---	25
1188	naphazoline	-0.115	5	-0.249	---	---	40
1189	nitrendipine	-0.212	5	-0.249	---	---	40
1190	nicotinic acid	0.045	4	0.249	---	---	25
1191	3-acetylcoumarin	-0.031	5	-0.249	---	---	20
1192	PF-00539745-00	0.048	3	0.249	---	---	33
1193	carbamazepine	-0.006	8	-0.248	---	---	12
1194	domperidone	0.238	4	0.248	---	---	25
1195	mexiletine	-0.037	6	-0.248	---	---	33
1196	paracetamol	-0.069	4	0.248	---	---	25
1197	esculetin	-0.006	3	0.248	---	---	33
1198	bethanechol	0.067	4	0.248	---	---	25
1199	diltiazem	-0.118	5	0.247	---	---	20
1200	Prestwick-1084	-0.142	4	-0.246	---	---	25
1201	proguanil	0.098	3	0.246	---	---	33
1202	etamsylate	-0.028	4	0.246	---	---	25
1203	dexpanthenol	0.047	4	0.246	---	---	25
1204	primaquine	0.12	4	0.246	---	---	25
1205	disulfiram	0.072	5	0.245	---	---	40
1206	flumetasone	-0.118	6	0.244	---	---	16
1207	betaxolol	-0.016	4	0.244	---	---	25
1208	orlistat	0.016	5	-0.244	---	---	20
1209	tremorine	-0.123	4	-0.243	---	---	25
1210	fluvoxamine	-0.053	4	0.242	---	---	25
1211	pirenzepine	-0.04	5	0.242	---	---	20
1212	piperacillin	0.031	5	-0.242	---	---	40
1213	alfaxalone	-0.162	3	-0.242	---	---	33
1214	tretinoin	-0.127	22	-0.241	---	---	27
1215	folic acid	0.089	4	0.241	---	---	25
1216	nimodipine	0.14	4	0.241	---	---	25
1217	skimmianine	-0.143	4	0.241	---	---	0
1218	amoxicillin	-0.203	4	-0.24	---	---	25
1219	spironolactone	-0.05	5	-0.239	---	---	40
1220	bendroflumethiazide	0.043	6	0.238	---	---	33
1221	terguride	0.136	8	0.238	---	---	25
1222	selegiline	0.049	4	0.237	---	---	25
1223	todralazine	-0.034	5	-0.237	---	---	40
1224	colecalciferol	-0.1	4	-0.237	---	---	25
1225	pentetic acid	0.194	5	0.236	---	---	40
1226	tubocurarine chloride	-0.077	4	-0.236	---	---	25
1227	citiolone	-0.074	6	-0.236	---	---	33
1228	eldeline	-0.175	6	-0.235	---	---	33
1229	betonicine	0.18	6	0.235	---	---	33
1230	butoconazole	-0.034	4	-0.235	---	---	25
1231	tracazolate	-0.128	4	-0.235	---	---	25
1232	gallamine triethiodide	-0.071	5	-0.234	---	---	40
1233	lidoflazine	0.047	3	0.234	---	---	33
1234	etodolac	-0.065	5	0.234	---	---	20
1235	ketorolac	-0.091	4	-0.233	---	---	25
1236	phenylpropanolamine	-0.017	4	-0.232	---	---	25
1237	calycanthine	0.076	4	0.231	---	---	25
1238	sulconazole	-0.171	4	-0.231	---	---	25
1239	diethylstilbestrol	0.174	6	-0.231	---	---	0
1240	methylergometrine	0.026	4	-0.23	---	---	25
1241	paclitaxel	0.053	6	-0.23	---	---	16
1242	altretamine	0.1	4	-0.229	---	---	0
1243	lynestrenol	0.213	5	0.229	---	---	40
1244	ciprofibrate	0.105	4	0.228	---	---	25
1245	acetylsalicylic acid	-0.08	13	-0.227	---	---	23
1246	meglumine	-0.022	4	0.227	---	---	25
1247	gemfibrozil	-0.076	5	-0.227	---	---	40
1248	mebhydrolin	0.185	4	0.226	---	---	25
1249	mesalazine	0.11	5	0.226	---	---	20
1250	sulfamethoxazole	0.025	5	0.226	---	---	20
1251	medrysone	-0.131	6	-0.225	---	---	16
1252	gramine	0.139	4	0.224	---	---	25
1253	Prestwick-1080	-0.064	4	0.223	---	---	25
1254	parbendazole	0.016	4	-0.223	---	---	25
1255	moroxydine	0.215	5	0.222	---	---	40
1256	proglumide	0.044	5	-0.222	---	---	0
1257	PF-00562151-00	0.065	8	-0.222	---	---	12
1258	flutamide	-0.056	5	-0.221	---	---	40
1259	stachydrine	-0.086	4	-0.221	---	---	25
1260	indapamide	-0.1	6	-0.22	---	---	33
1261	harpagoside	0.118	4	0.217	---	---	25
1262	homosalate	-0.031	4	-0.212	---	---	25
1263	ketanserin	0.065	4	-0.211	---	---	25
1264	benperidol	-0.041	4	-0.211	---	---	25
1265	alfuzosin	0.092	5	0.209	---	---	40
1266	indometacin	0.027	8	0.209	---	---	25
1267	nocodazole	-0.028	6	0.208	---	---	16
1268	oxaprozin	0.013	6	-0.207	---	---	33
1269	lactobionic acid	0.106	4	0.207	---	---	25
1270	troglitazone	-0.012	16	-0.207	---	---	18
1271	metrifonate	-0.06	5	0.206	---	---	20
1272	brinzolamide	0.071	4	0.203	---	---	25
1273	AG-013608	0.025	8	-0.202	---	---	37
1274	metformin	0.199	10	0.202	---	---	40
1275	rofecoxib	0.014	6	-0.202	---	---	16
1276	0179445-0000	0.01	8	0.201	---	---	25
1277	diphenylpyraline	0.096	6	-0.201	---	---	16
1278	Prestwick-984	0.133	4	0.2	---	---	25
1279	SC-19220	0.037	4	0.199	---	---	25
1280	SB-202190	-0.01	5	-0.199	---	---	20
1281	3-hydroxy-DL-kynurenine	0.123	6	0.199	---	---	16
1282	valproic acid	0.118	57	0.198	---	---	29
1283	asiaticoside	0.134	4	0.198	---	---	25
1284	fluorocurarine	0.044	4	0.198	---	---	25
1285	tolbutamide	0.057	7	0.197	---	---	28
1286	bucladesine	0.015	6	0.196	---	---	33
1287	mefexamide	0.057	4	0.195	---	---	25
1288	butyl hydroxybenzoate	-0.084	5	-0.195	---	---	20
1289	ketoprofen	-0.105	6	-0.194	---	---	33
1290	piperacetazine	-0.026	4	-0.193	---	---	25
1291	LM-1685	-0.011	3	-0.193	---	---	33
1292	2,6-dimethylpiperidine	0.011	5	0.192	---	---	40
1293	PF-01378883-00	-0.044	4	-0.19	---	---	25
1294	nicergoline	0.103	5	0.189	---	---	20
1295	Prestwick-920	-0.041	4	0.188	---	---	25
1296	phenelzine	-0.002	6	0.186	---	---	16
1297	pindolol	0.136	5	0.185	---	---	40
1298	gelsemine	0.134	4	0.183	---	---	25
1299	nifedipine	-0.035	7	-0.183	---	---	28
1300	netilmicin	0.107	4	0.181	---	---	25
1301	benfotiamine	-0.067	5	-0.181	---	---	20
1302	acenocoumarol	0.056	5	0.176	---	---	20
1303	sirolimus	-0.011	44	-0.171	---	---	11
1304	dicoumarol	0	6	-0.166	---	---	16
1305	hydralazine	0.004	6	0.166	---	---	16
1306	diflorasone	0.034	4	0.163	---	---	25
1307	fulvestrant	0.01	40	-0.155	---	---	25
1308	haloperidol	0.083	32	0.154	---	---	21
1309	kawain	0.012	5	0.148	---	---	20
