# Supplementary material for: Characterization of Interplay Between Autophagy and Ferroptosis and Their Synergistical Roles on Manipulating Immunological Tumor Microenvironment in Squamous Cell Carcinomas
Source: Front Immunol. 2022 Feb 4;12:739039. doi: 10.3389/fimmu.2021.739039 (PMC8854375; doi:10.3389/fimmu.2021.739039)
Supplement: Supplementary Table 9 — Autophagy- and ferroptosis-related genes that could impact survival of SCCs patients using univariate cox regression analysis. [file Table_9.xlsx]

## Sheet: Sheet1
ID	HR	HR.95L	HR.95H	pvalue
F3	1.07937	1.02154	1.14047	0.00655717
DKK1	1.04871	1.00392	1.09549	0.0326977
P4HA1	1.24911	1.13445	1.37535	5.95422e-06
P4HA2	1.22245	1.10862	1.34797	5.63482e-05
DSG2	1.11179	1.024	1.20711	0.0115666
DYSF	1.10219	1.00985	1.20297	0.0292927
EHD2	1.10305	1.00916	1.20568	0.0307146
CYP4X1	0.942615	0.895112	0.992639	0.0250906
EREG	1.08846	1.0392	1.14005	0.000334386
CYP4F12	0.880227	0.819917	0.944974	0.000426937
EXT2	1.21053	1.07404	1.36437	0.00174757
TFPI2	1.08552	1.04004	1.13298	0.000171145
BARX1	1.05304	1.00772	1.10039	0.0213025
BASP1	1.12315	1.06043	1.18959	7.45984e-05
FHL2	1.15267	1.0649	1.24767	0.00043773
FLNA	1.10847	1.01572	1.20971	0.0209061
FLNC	1.08253	1.024	1.14441	0.00517182
ADM	1.07184	1.00188	1.14669	0.0439606
APP	1.1863	1.06649	1.31956	0.0016608
TGFBR1	1.16921	1.04346	1.31012	0.0070879
C8G	0.841539	0.761566	0.929911	0.000708521
CDA	1.06273	1.01516	1.11251	0.00920802
SLITRK6	1.08702	1.03437	1.14236	0.000988443
FAP	1.09402	1.03056	1.16139	0.00320811
TGFBI	1.10123	1.0423	1.16348	0.000589556
FN1	1.07816	1.03058	1.12794	0.00108337
FUT6	0.900589	0.847557	0.956938	0.000720977
IL6	1.08945	1.03642	1.14521	0.000766265
KEL	0.820974	0.732354	0.920317	0.00071242
LIF	1.13265	1.06115	1.20897	0.00018122
LTB	0.924826	0.866775	0.986765	0.018138
FSCN1	1.13459	1.05082	1.22504	0.00125238
ME1	1.07793	1.01558	1.14411	0.0135729
MME	1.10884	1.05515	1.16526	4.50519e-05
MSC	1.06912	1.00501	1.13732	0.0341518
MSN	1.16033	1.05358	1.27791	0.00252971
MYB	0.925331	0.86627	0.988419	0.0211036
PXN	1.18983	1.07032	1.3227	0.00129019
MMP14	1.10647	1.00752	1.21515	0.0342885
UBD	0.9441	0.900463	0.989851	0.0171977
FSTL3	1.15255	1.08334	1.22618	7.0062e-06
THBS1	1.11372	1.04949	1.18189	0.000379972
BCAR3	1.16034	1.06907	1.2594	0.000373939
BCAT1	1.09903	1.03072	1.17186	0.00392318
TIPARP	1.14032	1.03476	1.25665	0.00806571
THSD1	1.15283	1.06836	1.24398	0.000249217
HAS2	1.09312	1.02481	1.16598	0.00684254
HRH1	1.14604	1.03448	1.26963	0.00908888
HTR7	1.09068	1.02059	1.16557	0.010421
TIMP3	1.10345	1.02985	1.18231	0.00518722
RAI14	1.08508	1.00486	1.17171	0.0371904
OXER1	0.874252	0.789572	0.968013	0.00972633
IL11	1.10561	1.03163	1.1849	0.00449465
IL1A	1.08841	1.04016	1.13889	0.000249872
IL1B	1.10492	1.04522	1.16803	0.000430429
JAG1	1.09049	1.00508	1.18316	0.0373619
VSIG4	1.11082	1.04544	1.18028	0.000684522
POPDC3	1.12485	1.06791	1.18482	9.03163e-06
INPP4B	1.12107	1.02866	1.2218	0.00922539
KLF7	1.17795	1.07423	1.29169	0.000496788
KLK8	1.04193	1.00046	1.08511	0.0474557
ADAMTS15	1.13021	1.05885	1.20638	0.000234588
TNFRSF12A	1.1999	1.11095	1.29596	3.5276e-06
MSRB3	1.10096	1.02486	1.18271	0.00848772
MMP1	1.05443	1.01566	1.09467	0.00555572
MSX2	1.10963	1.03247	1.19255	0.00466989
MUC4	0.953761	0.909731	0.999921	0.0496176
KLF10	1.22715	1.10238	1.36604	0.000182775
NEK6	1.20114	1.07841	1.33784	0.000859952
NPPC	0.930062	0.87614	0.987303	0.0173458
NQO1	1.07044	1.01879	1.1247	0.0069833
NRP1	1.13936	1.04133	1.24662	0.00447983
NT5E	1.10504	1.04721	1.16607	0.000270912
OSMR	1.09211	1.0014	1.19104	0.0464155
PCP2	0.844472	0.755527	0.943888	0.0029116
PLAU	1.17811	1.09758	1.26456	5.70337e-06
PRNP	1.12763	1.03209	1.23202	0.00783436
PXDN	1.0718	1.0125	1.13457	0.0169534
PYGL	1.12375	1.04738	1.20569	0.00115786
TREM1	1.14485	1.07667	1.21735	1.57474e-05
PANX1	1.14417	1.0241	1.27831	0.0172703
TMPRSS11A	0.962099	0.927964	0.997489	0.0360486
SERPINE2	1.0598	1.00185	1.1211	0.0429314
SERPINE1	1.14002	1.08127	1.20197	1.20978e-06
SERPINH1	1.15219	1.05009	1.26423	0.00276955
DUSP6	1.137	1.05319	1.22748	0.00101483
L1CAM	1.09865	1.04217	1.15819	0.000475997
REC8	0.917538	0.848518	0.992171	0.0310094
MYADM	1.13126	1.05998	1.20734	0.000203968
MYH10	1.13833	1.05204	1.23171	0.00127655
BNIP3	1.11981	1.03572	1.21072	0.00449374
MYO1B	1.18286	1.08024	1.29522	0.000286849
SHC1	1.24654	1.10228	1.40968	0.000445033
TNFRSF25	0.8912	0.814202	0.975479	0.0124735
SPIB	0.872341	0.807327	0.94259	0.000548004
SPP1	1.0712	1.02962	1.11446	0.000661096
SRPX	1.10418	1.0406	1.17165	0.00105593
STC1	1.13431	1.0674	1.20542	4.8525e-05
STC2	1.17593	1.10269	1.25403	7.83739e-07
SYT7	1.12741	1.05807	1.20128	0.000212927
TBX6	0.885853	0.817408	0.960029	0.00313449
TGFA	1.14244	1.05175	1.24096	0.00160233
TGM2	1.12016	1.05777	1.18623	0.000104162
THBD	1.09634	1.03633	1.15982	0.00136151
PDGFB	1.15959	1.0603	1.26818	0.00118749
PDGFC	1.09626	1.0178	1.18077	0.0152875
TUBB6	1.13984	1.04356	1.245	0.00365074
TUBB3	1.15422	1.07345	1.24107	0.000106694
KRT24	0.95303	0.912704	0.995138	0.0291894
KRT13	0.975285	0.952805	0.998295	0.0354279
TINAGL1	1.11581	1.0501	1.18564	0.00040256
PTP4A1	1.17239	1.0485	1.3109	0.00525079
APCDD1L	1.13677	1.06558	1.21272	0.000102328
HSPA12A	1.09828	1.00423	1.20113	0.0401251
INHBA	1.10661	1.04998	1.16629	0.000156878
MICAL2	1.11325	1.0309	1.20219	0.00622096
SERINC2	1.1122	1.0294	1.20166	0.00705902
AMIGO2	1.10793	1.04177	1.17829	0.00110316
AKAP12	1.13506	1.05803	1.2177	0.000410896
PLAC8	0.913399	0.870464	0.958451	0.000226481
PLOD2	1.13094	1.04861	1.21975	0.00141974
SPINK5	0.935005	0.895968	0.975743	0.00201177
FAM83A	1.06093	1.01591	1.10795	0.00751383
A2ML1	0.957924	0.92341	0.993728	0.0216739
ITGB1	1.14505	1.05025	1.24841	0.00212796
ITGA3	1.13062	1.05426	1.21251	0.000579651
ITGA5	1.21348	1.13026	1.30282	9.37561e-08
CALML5	0.953976	0.926504	0.982261	0.00157493
CAMK2N1	1.17442	1.10503	1.24816	2.28746e-07
POSTN	1.05744	1.00943	1.10774	0.0184772
MBOAT2	1.1248	1.03532	1.22201	0.00542505
GNA12	1.22569	1.08055	1.39033	0.00155221
EFNB2	1.18343	1.08967	1.28525	6.35899e-05
SEC24C	1.11122	1.00378	1.23015	0.042089
LAMC2	1.0858	1.03141	1.14306	0.00169365
LAMC1	1.10649	1.00658	1.21633	0.0361009
LAMB3	1.08149	1.01055	1.15741	0.0236298
PRKCA	1.13168	1.03049	1.2428	0.00963969
