# Supplementary material for: Characterization of Interplay Between Autophagy and Ferroptosis and Their Synergistical Roles on Manipulating Immunological Tumor Microenvironment in Squamous Cell Carcinomas
Source: Front Immunol. 2022 Feb 4;12:739039. doi: 10.3389/fimmu.2021.739039 (PMC8854375; doi:10.3389/fimmu.2021.739039)
Supplement: Supplementary Table 10 — Coefficients of 22 autophagy- and ferroptosis-related genes in the risk score model for SCCs. [file Table_10.xlsx]

## Sheet: Sheet1
Gene	Coefficient
P4HA1	0.0236298
EREG	0.00986217
CYP4F12	-0.000815935
TFPI2	0.00293656
BASP1	0.00208799
C8G	-0.00950798
KEL	-0.00630648
LIF	0.0135854
MME	0.000720374
FSTL3	0.0121404
IL1A	0.00972066
VSIG4	0.035988
POPDC3	0.0248444
NQO1	0.0108374
PLAU	0.0126029
SPIB	-0.0257573
STC2	0.0759787
TGM2	0.013274
THBD	0.0151653
PLAC8	-0.00892319
CAMK2N1	0.0560388
EFNB2	0.010537
